# Supplementary material for: Beyond the facility: An evaluation of seven community-based pediatric HIV testing strategies and linkage to care outcomes in a high prevalence, resource-limited setting
Source: PLoS One. 2020 Sep 2;15(9):e0236985. doi: 10.1371/journal.pone.0236985 (PMC7467225; doi:10.1371/journal.pone.0236985)
Supplement: S1 Dataset — (XLSX) [file pone.0236985.s001.xlsx]

## Sheet: Sheet1
ID	voucher	age_c	linked	initiated	retained_3mo	testandtreat	time_to_init	initiated_3mo	linked_3mo	previous_test	female	district
1	No	0	1	1	1	0	13	1	1	0	0	Leribe
2	Yes	2	0	0	0	0		0	0	0	1	Maseru
3	Yes	2	0	0	0	0		0	0	0	1	Maseru
4	Yes	1	1	1	1	0	48	1	1	0	1	Maseru
5	Yes	2	0	0	0	0		0	0	0	0	Maseru
6	No	0	1	1	1	0	2	1	1	0	0	Maseru
7	Yes	1	1	1	1	0	3	1	1	1	0	Leribe
8	Yes	1	0	0	0	0		0	0	0	1	Leribe
9	Yes	1	1	1	1	0	6	1	1	0	1	Leribe
10	No	3	1	1	0	0	285	0	0	1	0	Maseru
11	Yes	2	1	1	0	0	383	0	0	0	0	Maseru
12	No	0	1	1	1	1	30	1	1	1	0	Leribe
13	No	0	1	1	1	1	30	1	1	1	0	Leribe
14	No	1	1	1	0	0	296	0	0	0	1	Leribe
15	No	2	1	1	1	0	0	1	1	0	0	Leribe
16	Yes	2	1	1	0	0	13	1	1	0	0	Maseru
17	Yes	3	1	1	0	0	108	0	0	0	1	Maseru
18	Yes	2	1	1	1	0	81	1	1	0	0	Leribe
19	No	1	1	1	1	0	15	1	1	0	1	Maseru
20	Yes	2	1	1	1	0	18	1	1	0	0	Leribe
21	Yes	3	1	1	0	0	178	0	0	0	1	Maseru
22	No	0	1	1	1	0	52	1	1	0	0	Maseru
23	Yes	2	1	1	1	0	48	1	1	0	0	Maseru
24	Yes	2	1	1	1	0	21	1	1	0	1	Maseru
25	Yes	0	1	1	1	0	8	1	1	0	0	Leribe
26	Yes	1	1	1	1	0	28	1	1	0	0	Maseru
27	Yes	1	1	1	0	0	176	0	0	1	0	Leribe
28	Yes	1	1	1	1	0	42	1	1	0	1	Maseru
29	Yes	1	0	0	0	0		0	0	1	1	Maseru
30	Yes	0	1	1	0	0	3	1	1	0	0	Maseru
31	Yes	1	1	1	0	0	224	0	0	0	1	Maseru
32	Yes	2	0	0	0	0		0	0	0	0	Leribe
33	Yes	0	0	0	0	0		0	0	0	1	Leribe
34	No	3	1	1	0	0	165	0	0	0	1	Leribe
35	Yes	3	1	1	1	0	34	1	1	0	0	Maseru
36	No	2	1	1	1	0	6	1	1	0	1	Leribe
37	Yes	2	1	1	1	0	33	1	1	0	0	Maseru
38	Yes	1	0	0	0	0		0	0	0	0	Leribe
39	No	2	1	1	0	0	175	0	0	0	0	Leribe
40	Yes	1	1	1	1	0	1	1	1	0	0	Leribe
41	Yes	2	1	1	1	0	58	1	1	1	0	Maseru
42	Yes	2	1	1	0	0	124	0	0	0	1	Leribe
43	No	2	0	0	0	0		0	0	0	0	Maseru
44	Yes	1	0	0	0	0		0	0	0	0	Leribe
45	Yes	2	1	1	0	0	119	0	0	1	0	Maseru
46	Yes	1	0	0	0	0		0	0	0	1	Maseru
47	Yes	1	1	1	0	0	125	0	0	0	1	Maseru
48	Yes	2	1	1	0	0	99	0	0	0	1	Maseru
49	Yes	3	1	1	1	0	28	1	1	0	0	Maseru
50	No	0	1	1	1	1	35	1	1	1	1	Leribe
51	Yes	2	1	1	1	0	40	1	1	0	0	Maseru
52	Yes	2	1	1	1	0	25	1	1	1	0	Leribe
53	Yes	2	1	1	0	0	76	1	1	1	1	Maseru
54	Yes	2	0	0	0	0		0	0	0	0	Maseru
55	Yes	3	1	1	0	0	132	0	0	0	0	Maseru
56	Yes	1	1	1	1	0	13	1	1	0	0	Maseru
57	No	2	1	1	1	0	0	1	1	0	1	Maseru
58	Yes	2	1	1	1	0	64	1	1	0	1	Leribe
59	Yes	2	1	1	1	0	51	1	1	1	1	Leribe
60	Yes	0	1	1	0	0	23	1	1	0	1	Maseru
61	Yes	1	1	1	0	0	0	1	1	0	0	Maseru
62	Yes	0	1	1	1	0	57	1	1	0	1	Maseru
63	Yes	1	1	1	1	0	0	1	1	1	1	Maseru
64	Yes	2	1	1	1	0	58	1	1	0	1	Leribe
65	Yes	2	0	0	0	0		0	0	0	1	Maseru
66	Yes	1	1	1	1	1	1	1	1	0	0	Maseru
67	Yes	1	0	0	0	1		0	0	0	1	Maseru
68	No	0	1	1	1	1	56	1	1	0	0	Maseru
69	No	0	0	0	0	1		0	0	0	1	Maseru
70	No	3	1	1	1	1	69	1	1	0	1	Leribe
71	Yes	2	1	1	1	1	0	1	1	0	1	Leribe
72	Yes	2	1	1	1	1	3	1	1	0	0	Maseru
73	Yes	3	1	1	1	1	31	1	1	0	0	Maseru
74	Yes	2	1	1	1	1	0	1	1	0	1	Leribe
75	Yes	3	1	1	1	1	0	1	1	0	1	Maseru
76	Yes	0	1	1	1	1	0	1	1	0	0	Leribe
77	No	3	0	0	0	1		0	0	0	1	Leribe
78	Yes	0	1	1	0	0	71	1	1	1	1	Leribe
79	Yes	1	1	1	1	0	55	1	1	1	1	Leribe
80	Yes	3	1	1	1	1	0	1	1	0	1	Maseru
81	Yes	1	0	0	0	1		0	0	0	1	Maseru
82	Yes	0	1	1	1	1	0	1	1	1	1	Leribe
83	Yes	3	1	1	0	1	7	1	1	0	0	Maseru
84	Yes	1	1	1	0	0	99	0	0	0	0	Leribe
85	Yes	2	1	1	1	1	20	1	1	0	0	Maseru
86	Yes	2	1	1	0	1	0	1	1	0	1	Maseru
87	Yes	3	0	0	0	1		0	0	1	0	Maseru
88	Yes	2	1	1	0	1	0	1	1	0	0	Leribe
89	No	0	0	0	0	1		0	0	0	1	Maseru
90	Yes	0	1	1	0	1	4	1	1	0	0	Maseru
91	Yes	1	1	1	1	1	2	1	1	1	1	Leribe
92	Yes	2	0	0	0	1		0	0	0	0	Maseru
93	No	2	1	1	0	1	121	0	0	1	1	Leribe
94	Yes	3	1	1	1	1	0	1	1	0	0	Maseru
95	Yes	1	1	1	1	1	0	1	1	0	0	Maseru
96	Yes	3	1	1	1	1	7	1	1	0	0	Leribe
97	No	0	0	0	0	1		0	0	1	1	Leribe
98	Yes	3	1	1	1	1	5	1	1	0	0	Leribe
99	Yes	3	1	1	1	1	7	1	1	0	0	Leribe
100	No	1	1	1	1	1	0	1	1	0	0	Leribe
101	No	0	1	1	1	1	67	1	1	0	1	Maseru
102	Yes	0	0	0	0	1		0	0	0	0	Maseru
103	Yes	3	0	0	0	1		0	0	0	1	Maseru
104	Yes	3	1	1	1	1	0	1	1	1	0	Maseru
105	Yes	1	1	1	1	1	3	1	1	0	1	Maseru
106	Yes	3	1	1	1	1	1	1	1	1	1	Maseru
107	Yes	0	1	1	1	1	49	1	1	0	1	Maseru
108	Yes	3	1	1	1	1	25	1	1	0	1	Maseru
109	Yes	2	1	1	1	1	19	1	1	0	0	Maseru
110	Yes	2	1	1	0	1	67	1	1	0	0	Maseru
111	No	3	0	0	0	1		0	0	0	0	Maseru
112	Yes	1	1	1	1	0	0	1	1	0	0	Maseru
113	No	0	1	1	1	1	0	1	1	1	0	Maseru
114	No	0	1	1	1	1	46	1	1	0	0	Leribe
115	Yes	2	1	1	0	0	196	0	0	0	0	Leribe
116	Yes	3	1	1	1	1	2	1	1	0	1	Leribe
117	No	2	1	1	1	1	1	1	1	0	0	Leribe
118	No	0	1	1	0	1	20	1	1	1	0	Maseru
119	No	2	0	0	0	1		0	0	0	0	Maseru
120	No	2	1	1	1	1	2	1	1	0	1	Maseru
121	No	1	1	1	0	1	0	1	1	0	1	Maseru
122	No	0	1	1	1	1	0	1	1	0	0	Leribe
123	Yes	2	1	1	1	1	1	1	1	0	1	Leribe
124	Yes	3	1	1	1	1	1	1	1	0	0	Leribe
125	No	3	1	1	1	1	2	1	1	0	0	Leribe
126	Yes	3	1	1	1	1	2	1	1	0	0	Leribe
127	Yes	0	1	1	0	1	104	0	0	1	0	Leribe
128	Yes	0	1	1	0	1	0	1	1	1	1	Leribe
129	Yes	2	1	1	1	1	0	1	1	0	1	Leribe
130	Yes	2	1	1	0	1	116	0	0	0	1	Maseru
131	Yes	2	1	1	1	1	1	1	1	0	0	Maseru
132	No	2	1	1	1	0	46	1	1	0	1	Leribe
133	No	1	1	0	0	1		0	1	0	0	Maseru
134	No	3	1	1	1	1	3	1	1	0	0	Maseru
135	No	2	0	0	0	1		0	0	0	0	Leribe
136	No	1	1	1	1	1	0	1	1	0	0	leribe
137	Yes	3	1	1	0	1	0	1	1	1	1	Maseru
138	Yes	2	1	1	0	1	4	1	1	1	1	Maseru
139	Yes	2	1	1	0	1	9	1	1	0	0	Maseru
140	Yes	0	1	1	1	1	9	1	1	1	1	Maseru
141	Yes	1	1	1	0	1	7	1	1	1	1	Maseru
142	Yes	0	1	1	1	1	2	1	1	0	1	Maseru
143	Yes	1	1	1	1	1	2	1	1	1	0	Maseru
144	Yes	2	1	1	1	1	2	1	1	0	1	Maseru
145	Yes	3	1	1	1	1	2	1	1	1	1	Maseru
146	Yes	2	1	1	1	1	0	1	1	0	1	Leribe
147	Yes	3	0	0	0	1		0	0	0	1	Maseru
148	Yes	2	1	1	0	1	0	1	1	0	1	Leribe
149	Yes	1	1	1	1	1	0	1	1	0	0	Maseru
150	No	0	1	1	1	1	54	1	1	0	0	Maseru
151	No	0	1	1	1	1	25	1	1	1	1	Maseru
152	Yes	1	1	1	1	1	0	1	1	0	1	Leribe
153	Yes	2	1	1	1	1	0	1	1	0	1	Leribe
154	Yes	3	1	1	1	1	54	1	1	0	1	Maseru
155	Yes	3	1	1	1	1	8	1	1	0	1	Leribe
156	Yes	1	1	1	1	1	1	1	1	0	0	Leribe
157	Yes	1	1	1	1	1	13	1	1	0	1	Leribe
158	Yes	0	1	1	1	1	19	1	1	0	1	Leribe
159	Yes	2	0	0	0	1		0	0	0	1	Leribe
160	Yes	2	1	1	1	1	62	1	1	0	1	Leribe
161	Yes	2	0	0	0	1		0	0	1	1	Maseru
162	Yes	3	1	1	1	1	55	1	1	0	0	Leribe
163	Yes	2	1	1	0	1	2	1	1	0	0	Maseru
164	Yes	3	1	1	1	1	1	1	1	0	1	Leribe
165	Yes	0	1	1	0	1	0	1	1	1	0	Maseru
166	Yes	1	1	1	1	1	0	1	1	0	0	Leribe
167	Yes	1	1	1	1	1	0	1	1	0	1	Leribe
168	Yes	2	1	1	0	1	0	1	1	1	0	Maseru
169	Yes	2	1	1	1	1	26	1	1	1	0	Leribe
170	No	1	1	1	1	1	0	1	1	0	0	Leribe
171	No	3	1	1	1	1	2	1	1	0	1	Maseru
172	No	1	0	0	0	1		0	0	0	1	Maseru
173	No	3	0	0	0	1		0	0	1	1	Maseru
