# Supplementary material for: Beyond the facility: An evaluation of seven community-based pediatric HIV testing strategies and linkage to care outcomes in a high prevalence, resource-limited setting
Source: PLoS One. 2020 Sep 2;15(9):e0236985. doi: 10.1371/journal.pone.0236985 (PMC7467225; doi:10.1371/journal.pone.0236985)
Supplement: S2 Dataset — (XLSX) [file pone.0236985.s002.xlsx]

## Sheet: Sheet1
district	council	quarter	age_c2	tested	positive	strategy	female	age_c
Leribe		2015q4	0_5yrs	289	7	Facility-based		Children
Leribe		2015q4	6_14yrs	564	3	Facility-based		Children
Leribe		2016q1	0_5yrs	808	5	Facility-based		Children
Leribe		2016q1	6_14yrs	1072	7	Facility-based		Children
Leribe		2016q2	0_5yrs	927	13	Facility-based		Children
Leribe		2016q2	6_14yrs	978	11	Facility-based		Children
Leribe		2016q3	0_5yrs	331	0	Facility-based		Children
Leribe		2016q3	6_14yrs	1058	8	Facility-based		Children
Leribe		2016q4	0_5yrs	1149	1	Facility-based		Children
Leribe		2016q4	6_14yrs	3366	19	Facility-based		Children
Leribe		2017q1	0_5yrs	986	3	Facility-based		Children
Leribe		2017q1	6_14yrs	2506	15	Facility-based		Children
Leribe		2017q2	0_5yrs	344	0	Facility-based		Children
Leribe		2017q2	6_14yrs	908	7	Facility-based		Children
Leribe		2017q3	0_5yrs	734	4	Facility-based		Children
Leribe		2017q3	6_14yrs	1810	8	Facility-based		Children
Leribe		2017q4	0_5yrs	810	2	Facility-based		Children
Leribe		2017q4	6_14yrs	2590	17	Facility-based		Children
Leribe		2018q1	0_5yrs	414	0	Facility-based		Children
Leribe		2018q1	6_14yrs	1432	8	Facility-based		Children
Leribe	Bolahla CC	2015q4	0_5yrs	170	0	Facility-based		Children
Leribe	Bolahla CC	2015q4	6_14yrs	73	1	Facility-based		Children
Leribe	Bolahla CC	2016q1	0_5yrs	379	1	Facility-based		Children
Leribe	Bolahla CC	2016q1	6_14yrs	404	7	Facility-based		Children
Leribe	Bolahla CC	2016q2	0_5yrs	195	1	Facility-based		Children
Leribe	Bolahla CC	2016q2	6_14yrs	87	0	Facility-based		Children
Leribe	Bolahla CC	2016q3	0_5yrs	176	1	Facility-based		Children
Leribe	Bolahla CC	2016q3	6_14yrs	178	0	Facility-based		Children
Leribe	Bolahla CC	2016q4	0_5yrs	184	0	Facility-based		Children
Leribe	Bolahla CC	2016q4	6_14yrs	307	2	Facility-based		Children
Leribe	Bolahla CC	2017q1	0_5yrs	252	0	Facility-based		Children
Leribe	Bolahla CC	2017q1	6_14yrs	441	1	Facility-based		Children
Leribe	Bolahla CC	2017q2	0_5yrs	205	0	Facility-based		Children
Leribe	Bolahla CC	2017q2	6_14yrs	258	2	Facility-based		Children
Leribe	Bolahla CC	2017q3	0_5yrs	171	0	Facility-based		Children
Leribe	Bolahla CC	2017q3	6_14yrs	355	1	Facility-based		Children
Leribe	Bolahla CC	2017q4	0_5yrs	157	1	Facility-based		Children
Leribe	Bolahla CC	2017q4	6_14yrs	258	0	Facility-based		Children
Leribe	Bolahla CC	2018q1	0_5yrs	97	0	Facility-based		Children
Leribe	Bolahla CC	2018q1	6_14yrs	178	0	Facility-based		Children
Leribe	Hlotse UC	2015q4	0_5yrs	277	0	Facility-based		Children
Leribe	Hlotse UC	2015q4	6_14yrs	147	1	Facility-based		Children
Leribe	Hlotse UC	2016q1	0_5yrs	280	3	Facility-based		Children
Leribe	Hlotse UC	2016q1	6_14yrs	209	0	Facility-based		Children
Leribe	Hlotse UC	2016q2	0_5yrs	266	2	Facility-based		Children
Leribe	Hlotse UC	2016q2	6_14yrs	296	2	Facility-based		Children
Leribe	Hlotse UC	2016q3	0_5yrs	219	1	Facility-based		Children
Leribe	Hlotse UC	2016q3	6_14yrs	276	1	Facility-based		Children
Leribe	Hlotse UC	2016q4	0_5yrs	739	0	Facility-based		Children
Leribe	Hlotse UC	2016q4	6_14yrs	751	5	Facility-based		Children
Leribe	Hlotse UC	2017q1	0_5yrs	530	2	Facility-based		Children
Leribe	Hlotse UC	2017q1	6_14yrs	891	9	Facility-based		Children
Leribe	Hlotse UC	2017q2	0_5yrs	341	2	Facility-based		Children
Leribe	Hlotse UC	2017q2	6_14yrs	902	3	Facility-based		Children
Leribe	Hlotse UC	2017q3	0_5yrs	331	3	Facility-based		Children
Leribe	Hlotse UC	2017q3	6_14yrs	1061	10	Facility-based		Children
Leribe	Hlotse UC	2017q4	0_5yrs	255	1	Facility-based		Children
Leribe	Hlotse UC	2017q4	6_14yrs	575	3	Facility-based		Children
Leribe	Hlotse UC	2018q1	0_5yrs	303	2	Facility-based		Children
Leribe	Hlotse UC	2018q1	6_14yrs	763	17	Facility-based		Children
Leribe	Likolobeng CC	2015q4	0_5yrs	375	2	Facility-based		Children
Leribe	Likolobeng CC	2015q4	6_14yrs	65	0	Facility-based		Children
Leribe	Likolobeng CC	2016q1	0_5yrs	298	0	Facility-based		Children
Leribe	Likolobeng CC	2016q1	6_14yrs	99	0	Facility-based		Children
Leribe	Likolobeng CC	2016q2	0_5yrs	182	0	Facility-based		Children
Leribe	Likolobeng CC	2016q2	6_14yrs	75	0	Facility-based		Children
Leribe	Likolobeng CC	2016q3	0_5yrs	162	0	Facility-based		Children
Leribe	Likolobeng CC	2016q3	6_14yrs	65	0	Facility-based		Children
Leribe	Likolobeng CC	2016q4	0_5yrs	180	2	Facility-based		Children
Leribe	Likolobeng CC	2016q4	6_14yrs	116	1	Facility-based		Children
Leribe	Likolobeng CC	2017q1	0_5yrs	180	0	Facility-based		Children
Leribe	Likolobeng CC	2017q1	6_14yrs	75	2	Facility-based		Children
Leribe	Likolobeng CC	2017q2	0_5yrs	157	0	Facility-based		Children
Leribe	Likolobeng CC	2017q2	6_14yrs	101	1	Facility-based		Children
Leribe	Likolobeng CC	2017q3	0_5yrs	201	0	Facility-based		Children
Leribe	Likolobeng CC	2017q3	6_14yrs	355	3	Facility-based		Children
Leribe	Likolobeng CC	2017q4	0_5yrs	95	0	Facility-based		Children
Leribe	Likolobeng CC	2017q4	6_14yrs	108	1	Facility-based		Children
Leribe	Likolobeng CC	2018q1	0_5yrs	94	0	Facility-based		Children
Leribe	Likolobeng CC	2018q1	6_14yrs	112	1	Facility-based		Children
Leribe	Litjotjela CC	2015q4	0_5yrs	229	0	Facility-based		Children
Leribe	Litjotjela CC	2015q4	6_14yrs	264	1	Facility-based		Children
Leribe	Litjotjela CC	2016q1	0_5yrs	126	0	Facility-based		Children
Leribe	Litjotjela CC	2016q1	6_14yrs	90	1	Facility-based		Children
Leribe	Litjotjela CC	2016q2	0_5yrs	172	1	Facility-based		Children
Leribe	Litjotjela CC	2016q2	6_14yrs	182	0	Facility-based		Children
Leribe	Litjotjela CC	2016q3	0_5yrs	140	0	Facility-based		Children
Leribe	Litjotjela CC	2016q3	6_14yrs	153	0	Facility-based		Children
Leribe	Litjotjela CC	2016q4	0_5yrs	128	0	Facility-based		Children
Leribe	Litjotjela CC	2016q4	6_14yrs	188	0	Facility-based		Children
Leribe	Litjotjela CC	2017q1	0_5yrs	262	0	Facility-based		Children
Leribe	Litjotjela CC	2017q1	6_14yrs	312	1	Facility-based		Children
Leribe	Litjotjela CC	2017q2	0_5yrs	244	0	Facility-based		Children
Leribe	Litjotjela CC	2017q2	6_14yrs	272	0	Facility-based		Children
Leribe	Litjotjela CC	2017q3	0_5yrs	157	1	Facility-based		Children
Leribe	Litjotjela CC	2017q3	6_14yrs	296	0	Facility-based		Children
Leribe	Litjotjela CC	2017q4	0_5yrs	205	0	Facility-based		Children
Leribe	Litjotjela CC	2017q4	6_14yrs	272	0	Facility-based		Children
Leribe	Litjotjela CC	2018q1	0_5yrs	195	0	Facility-based		Children
Leribe	Litjotjela CC	2018q1	6_14yrs	206	0	Facility-based		Children
Leribe	Mamafubelu CC	2015q4	0_5yrs	830	9	Facility-based		Children
Leribe	Mamafubelu CC	2015q4	6_14yrs	644	3	Facility-based		Children
Leribe	Mamafubelu CC	2016q1	0_5yrs	701	2	Facility-based		Children
Leribe	Mamafubelu CC	2016q1	6_14yrs	724	10	Facility-based		Children
Leribe	Mamafubelu CC	2016q2	0_5yrs	644	4	Facility-based		Children
Leribe	Mamafubelu CC	2016q2	6_14yrs	572	5	Facility-based		Children
Leribe	Mamafubelu CC	2016q3	0_5yrs	431	1	Facility-based		Children
Leribe	Mamafubelu CC	2016q3	6_14yrs	495	5	Facility-based		Children
Leribe	Mamafubelu CC	2016q4	0_5yrs	687	11	Facility-based		Children
Leribe	Mamafubelu CC	2016q4	6_14yrs	1048	6	Facility-based		Children
Leribe	Mamafubelu CC	2017q1	0_5yrs	693	2	Facility-based		Children
Leribe	Mamafubelu CC	2017q1	6_14yrs	1006	7	Facility-based		Children
Leribe	Mamafubelu CC	2017q2	0_5yrs	550	2	Facility-based		Children
Leribe	Mamafubelu CC	2017q2	6_14yrs	828	3	Facility-based		Children
Leribe	Mamafubelu CC	2017q3	0_5yrs	630	3	Facility-based		Children
Leribe	Mamafubelu CC	2017q3	6_14yrs	1158	4	Facility-based		Children
Leribe	Mamafubelu CC	2017q4	0_5yrs	359	1	Facility-based		Children
Leribe	Mamafubelu CC	2017q4	6_14yrs	555	1	Facility-based		Children
Leribe	Mamafubelu CC	2018q1	0_5yrs	363	2	Facility-based		Children
Leribe	Mamafubelu CC	2018q1	6_14yrs	567	0	Facility-based		Children
Leribe	Manka CC	2015q4	0_5yrs	189	2	Facility-based		Children
Leribe	Manka CC	2015q4	6_14yrs	92	1	Facility-based		Children
Leribe	Manka CC	2016q1	0_5yrs	467	7	Facility-based		Children
Leribe	Manka CC	2016q1	6_14yrs	542	5	Facility-based		Children
Leribe	Manka CC	2016q2	0_5yrs	270	1	Facility-based		Children
Leribe	Manka CC	2016q2	6_14yrs	156	1	Facility-based		Children
Leribe	Manka CC	2016q3	0_5yrs	314	0	Facility-based		Children
Leribe	Manka CC	2016q3	6_14yrs	310	6	Facility-based		Children
Leribe	Manka CC	2016q4	0_5yrs	366	1	Facility-based		Children
Leribe	Manka CC	2016q4	6_14yrs	305	3	Facility-based		Children
Leribe	Manka CC	2017q1	0_5yrs	352	2	Facility-based		Children
Leribe	Manka CC	2017q1	6_14yrs	598	0	Facility-based		Children
Leribe	Manka CC	2017q2	0_5yrs	295	2	Facility-based		Children
Leribe	Manka CC	2017q2	6_14yrs	546	1	Facility-based		Children
Leribe	Manka CC	2017q3	0_5yrs	428	1	Facility-based		Children
Leribe	Manka CC	2017q3	6_14yrs	822	1	Facility-based		Children
Leribe	Manka CC	2017q4	0_5yrs	265	0	Facility-based		Children
Leribe	Manka CC	2017q4	6_14yrs	355	0	Facility-based		Children
Leribe	Manka CC	2018q1	0_5yrs	269	1	Facility-based		Children
Leribe	Manka CC	2018q1	6_14yrs	326	0	Facility-based		Children
Leribe	Maputsoe UC & Hleoheng CC	2015q4	0_5yrs	832	6	Facility-based		Children
Leribe	Maputsoe UC & Hleoheng CC	2015q4	6_14yrs	284	5	Facility-based		Children
Leribe	Maputsoe UC & Hleoheng CC	2016q1	0_5yrs	669	2	Facility-based		Children
Leribe	Maputsoe UC & Hleoheng CC	2016q1	6_14yrs	194	2	Facility-based		Children
Leribe	Maputsoe UC & Hleoheng CC	2016q2	0_5yrs	1045	3	Facility-based		Children
Leribe	Maputsoe UC & Hleoheng CC	2016q2	6_14yrs	816	9	Facility-based		Children
Leribe	Maputsoe UC & Hleoheng CC	2016q3	0_5yrs	635	2	Facility-based		Children
Leribe	Maputsoe UC & Hleoheng CC	2016q3	6_14yrs	480	3	Facility-based		Children
Leribe	Maputsoe UC & Hleoheng CC	2016q4	0_5yrs	1184	11	Facility-based		Children
Leribe	Maputsoe UC & Hleoheng CC	2016q4	6_14yrs	949	6	Facility-based		Children
Leribe	Maputsoe UC & Hleoheng CC	2017q1	0_5yrs	1006	2	Facility-based		Children
Leribe	Maputsoe UC & Hleoheng CC	2017q1	6_14yrs	848	4	Facility-based		Children
Leribe	Maputsoe UC & Hleoheng CC	2017q2	0_5yrs	921	1	Facility-based		Children
Leribe	Maputsoe UC & Hleoheng CC	2017q2	6_14yrs	878	2	Facility-based		Children
Leribe	Maputsoe UC & Hleoheng CC	2017q3	0_5yrs	781	1	Facility-based		Children
Leribe	Maputsoe UC & Hleoheng CC	2017q3	6_14yrs	1191	2	Facility-based		Children
Leribe	Maputsoe UC & Hleoheng CC	2017q4	0_5yrs	574	6	Facility-based		Children
Leribe	Maputsoe UC & Hleoheng CC	2017q4	6_14yrs	615	4	Facility-based		Children
Leribe	Maputsoe UC & Hleoheng CC	2018q1	0_5yrs	555	8	Facility-based		Children
Leribe	Maputsoe UC & Hleoheng CC	2018q1	6_14yrs	561	1	Facility-based		Children
Leribe	Matsoku CC	2015q4	0_5yrs	813	5	Facility-based		Children
Leribe	Matsoku CC	2015q4	6_14yrs	604	8	Facility-based		Children
Leribe	Matsoku CC	2016q1	0_5yrs	883	4	Facility-based		Children
Leribe	Matsoku CC	2016q1	6_14yrs	461	3	Facility-based		Children
Leribe	Matsoku CC	2016q2	0_5yrs	645	4	Facility-based		Children
Leribe	Matsoku CC	2016q2	6_14yrs	782	1	Facility-based		Children
Leribe	Matsoku CC	2016q3	0_5yrs	511	2	Facility-based		Children
Leribe	Matsoku CC	2016q3	6_14yrs	478	7	Facility-based		Children
Leribe	Matsoku CC	2016q4	0_5yrs	513	3	Facility-based		Children
Leribe	Matsoku CC	2016q4	6_14yrs	804	3	Facility-based		Children
Leribe	Matsoku CC	2017q1	0_5yrs	871	3	Facility-based		Children
Leribe	Matsoku CC	2017q1	6_14yrs	903	9	Facility-based		Children
Leribe	Matsoku CC	2017q2	0_5yrs	518	2	Facility-based		Children
Leribe	Matsoku CC	2017q2	6_14yrs	580	4	Facility-based		Children
Leribe	Matsoku CC	2017q3	0_5yrs	610	1	Facility-based		Children
Leribe	Matsoku CC	2017q3	6_14yrs	1414	4	Facility-based		Children
Leribe	Matsoku CC	2017q4	0_5yrs	433	0	Facility-based		Children
Leribe	Matsoku CC	2017q4	6_14yrs	568	4	Facility-based		Children
Leribe	Matsoku CC	2018q1	0_5yrs	413	4	Facility-based		Children
Leribe	Matsoku CC	2018q1	6_14yrs	512	1	Facility-based		Children
Leribe	Menkhoaneng CC	2015q4	0_5yrs	293	2	Facility-based		Children
Leribe	Menkhoaneng CC	2015q4	6_14yrs	115	2	Facility-based		Children
Leribe	Menkhoaneng CC	2016q1	0_5yrs	389	2	Facility-based		Children
Leribe	Menkhoaneng CC	2016q1	6_14yrs	324	4	Facility-based		Children
Leribe	Menkhoaneng CC	2016q2	0_5yrs	315	3	Facility-based		Children
Leribe	Menkhoaneng CC	2016q2	6_14yrs	374	4	Facility-based		Children
Leribe	Menkhoaneng CC	2016q3	0_5yrs	192	1	Facility-based		Children
Leribe	Menkhoaneng CC	2016q3	6_14yrs	299	2	Facility-based		Children
Leribe	Menkhoaneng CC	2016q4	0_5yrs	298	0	Facility-based		Children
Leribe	Menkhoaneng CC	2016q4	6_14yrs	518	5	Facility-based		Children
Leribe	Menkhoaneng CC	2017q1	0_5yrs	457	0	Facility-based		Children
Leribe	Menkhoaneng CC	2017q1	6_14yrs	402	3	Facility-based		Children
Leribe	Menkhoaneng CC	2017q2	0_5yrs	345	4	Facility-based		Children
Leribe	Menkhoaneng CC	2017q2	6_14yrs	508	4	Facility-based		Children
Leribe	Menkhoaneng CC	2017q3	0_5yrs	414	0	Facility-based		Children
Leribe	Menkhoaneng CC	2017q3	6_14yrs	928	2	Facility-based		Children
Leribe	Menkhoaneng CC	2017q4	0_5yrs	227	0	Facility-based		Children
Leribe	Menkhoaneng CC	2017q4	6_14yrs	452	1	Facility-based		Children
Leribe	Menkhoaneng CC	2018q1	0_5yrs	187	0	Facility-based		Children
Leribe	Menkhoaneng CC	2018q1	6_14yrs	342	0	Facility-based		Children
Leribe	Ramapepe CC	2015q4	0_5yrs	267	1	Facility-based		Children
Leribe	Ramapepe CC	2015q4	6_14yrs	406	2	Facility-based		Children
Leribe	Ramapepe CC	2016q1	0_5yrs	292	0	Facility-based		Children
Leribe	Ramapepe CC	2016q1	6_14yrs	223	4	Facility-based		Children
Leribe	Ramapepe CC	2016q2	0_5yrs	325	0	Facility-based		Children
Leribe	Ramapepe CC	2016q2	6_14yrs	188	0	Facility-based		Children
Leribe	Ramapepe CC	2016q3	0_5yrs	122	0	Facility-based		Children
Leribe	Ramapepe CC	2016q3	6_14yrs	79	2	Facility-based		Children
Leribe	Ramapepe CC	2016q4	0_5yrs	233	0	Facility-based		Children
Leribe	Ramapepe CC	2016q4	6_14yrs	250	0	Facility-based		Children
Leribe	Ramapepe CC	2017q1	0_5yrs	345	0	Facility-based		Children
Leribe	Ramapepe CC	2017q1	6_14yrs	488	2	Facility-based		Children
Leribe	Ramapepe CC	2017q2	0_5yrs	262	2	Facility-based		Children
Leribe	Ramapepe CC	2017q2	6_14yrs	484	0	Facility-based		Children
Leribe	Ramapepe CC	2017q3	0_5yrs	327	0	Facility-based		Children
Leribe	Ramapepe CC	2017q3	6_14yrs	682	1	Facility-based		Children
Leribe	Ramapepe CC	2017q4	0_5yrs	170	0	Facility-based		Children
Leribe	Ramapepe CC	2017q4	6_14yrs	320	0	Facility-based		Children
Leribe	Ramapepe CC	2018q1	0_5yrs	189	0	Facility-based		Children
Leribe	Ramapepe CC	2018q1	6_14yrs	265	1	Facility-based		Children
Leribe	Sephokong CC & Maisa-Phoka CC	2015q4	0_5yrs	674	5	Facility-based		Children
Leribe	Sephokong CC & Maisa-Phoka CC	2015q4	6_14yrs	587	4	Facility-based		Children
Leribe	Sephokong CC & Maisa-Phoka CC	2016q1	0_5yrs	472	5	Facility-based		Children
Leribe	Sephokong CC & Maisa-Phoka CC	2016q1	6_14yrs	305	0	Facility-based		Children
Leribe	Sephokong CC & Maisa-Phoka CC	2016q2	0_5yrs	473	1	Facility-based		Children
Leribe	Sephokong CC & Maisa-Phoka CC	2016q2	6_14yrs	396	0	Facility-based		Children
Leribe	Sephokong CC & Maisa-Phoka CC	2016q3	0_5yrs	193	0	Facility-based		Children
Leribe	Sephokong CC & Maisa-Phoka CC	2016q3	6_14yrs	253	0	Facility-based		Children
Leribe	Sephokong CC & Maisa-Phoka CC	2016q4	0_5yrs	314	2	Facility-based		Children
Leribe	Sephokong CC & Maisa-Phoka CC	2016q4	6_14yrs	453	2	Facility-based		Children
Leribe	Sephokong CC & Maisa-Phoka CC	2017q1	0_5yrs	453	2	Facility-based		Children
Leribe	Sephokong CC & Maisa-Phoka CC	2017q1	6_14yrs	552	0	Facility-based		Children
Leribe	Sephokong CC & Maisa-Phoka CC	2017q2	0_5yrs	326	1	Facility-based		Children
Leribe	Sephokong CC & Maisa-Phoka CC	2017q2	6_14yrs	526	1	Facility-based		Children
Leribe	Sephokong CC & Maisa-Phoka CC	2017q3	0_5yrs	382	0	Facility-based		Children
Leribe	Sephokong CC & Maisa-Phoka CC	2017q3	6_14yrs	882	1	Facility-based		Children
Leribe	Sephokong CC & Maisa-Phoka CC	2017q4	0_5yrs	229	0	Facility-based		Children
Leribe	Sephokong CC & Maisa-Phoka CC	2017q4	6_14yrs	278	1	Facility-based		Children
Leribe	Sephokong CC & Maisa-Phoka CC	2018q1	0_5yrs	226	0	Facility-based		Children
Leribe	Sephokong CC & Maisa-Phoka CC	2018q1	6_14yrs	316	0	Facility-based		Children
Leribe	Tsuili-Tsuili CC	2015q4	0_5yrs	461	2	Facility-based		Children
Leribe	Tsuili-Tsuili CC	2015q4	6_14yrs	503	0	Facility-based		Children
Leribe	Tsuili-Tsuili CC	2016q1	0_5yrs	229	2	Facility-based		Children
Leribe	Tsuili-Tsuili CC	2016q1	6_14yrs	183	2	Facility-based		Children
Leribe	Tsuili-Tsuili CC	2016q2	0_5yrs	300	3	Facility-based		Children
Leribe	Tsuili-Tsuili CC	2016q2	6_14yrs	238	9	Facility-based		Children
Leribe	Tsuili-Tsuili CC	2016q3	0_5yrs	166	0	Facility-based		Children
Leribe	Tsuili-Tsuili CC	2016q3	6_14yrs	153	1	Facility-based		Children
Leribe	Tsuili-Tsuili CC	2016q4	0_5yrs	377	4	Facility-based		Children
Leribe	Tsuili-Tsuili CC	2016q4	6_14yrs	561	5	Facility-based		Children
Leribe	Tsuili-Tsuili CC	2017q1	0_5yrs	428	1	Facility-based		Children
Leribe	Tsuili-Tsuili CC	2017q1	6_14yrs	557	0	Facility-based		Children
Leribe	Tsuili-Tsuili CC	2017q2	0_5yrs	325	0	Facility-based		Children
Leribe	Tsuili-Tsuili CC	2017q2	6_14yrs	716	3	Facility-based		Children
Leribe	Tsuili-Tsuili CC	2017q3	0_5yrs	399	1	Facility-based		Children
Leribe	Tsuili-Tsuili CC	2017q3	6_14yrs	894	1	Facility-based		Children
Leribe	Tsuili-Tsuili CC	2017q4	0_5yrs	186	0	Facility-based		Children
Leribe	Tsuili-Tsuili CC	2017q4	6_14yrs	323	1	Facility-based		Children
Leribe	Tsuili-Tsuili CC	2018q1	0_5yrs	181	3	Facility-based		Children
Leribe	Tsuili-Tsuili CC	2018q1	6_14yrs	302	1	Facility-based		Children
Maseru		2015q4	0_5yrs	1012	24	Facility-based		Children
Maseru		2015q4	6_14yrs	1466	30	Facility-based		Children
Maseru		2016q1	0_5yrs	3106	38	Facility-based		Children
Maseru		2016q1	6_14yrs	5494	48	Facility-based		Children
Maseru		2016q2	0_5yrs	2171	36	Facility-based		Children
Maseru		2016q2	6_14yrs	3119	59	Facility-based		Children
Maseru		2016q3	0_5yrs	647	3	Facility-based		Children
Maseru		2016q3	6_14yrs	1925	7	Facility-based		Children
Maseru		2016q4	0_5yrs	1152	14	Facility-based		Children
Maseru		2016q4	6_14yrs	4206	34	Facility-based		Children
Maseru		2017q1	0_5yrs	2081	16	Facility-based		Children
Maseru		2017q1	6_14yrs	6943	42	Facility-based		Children
Maseru		2017q2	0_5yrs	1132	17	Facility-based		Children
Maseru		2017q2	6_14yrs	3279	24	Facility-based		Children
Maseru		2017q3	0_5yrs	1329	16	Facility-based		Children
Maseru		2017q3	6_14yrs	3593	23	Facility-based		Children
Maseru		2017q4	0_5yrs	1778	14	Facility-based		Children
Maseru		2017q4	6_14yrs	5454	28	Facility-based		Children
Maseru		2018q1	0_5yrs	418	4	Facility-based		Children
Maseru		2018q1	6_14yrs	1142	14	Facility-based		Children
Maseru	Kubake CC	2015q4	0_5yrs	320	2	Facility-based		Children
Maseru	Kubake CC	2015q4	6_14yrs	441	6	Facility-based		Children
Maseru	Kubake CC	2016q1	0_5yrs	346	5	Facility-based		Children
Maseru	Kubake CC	2016q1	6_14yrs	258	0	Facility-based		Children
Maseru	Kubake CC	2016q2	0_5yrs	350	2	Facility-based		Children
Maseru	Kubake CC	2016q2	6_14yrs	411	2	Facility-based		Children
Maseru	Kubake CC	2016q3	0_5yrs	33	0	Facility-based		Children
Maseru	Kubake CC	2016q3	6_14yrs	32	0	Facility-based		Children
Maseru	Kubake CC	2016q4	0_5yrs	323	1	Facility-based		Children
Maseru	Kubake CC	2016q4	6_14yrs	1212	2	Facility-based		Children
Maseru	Kubake CC	2017q1	0_5yrs	394	0	Facility-based		Children
Maseru	Kubake CC	2017q1	6_14yrs	624	4	Facility-based		Children
Maseru	Kubake CC	2017q2	0_5yrs	395	0	Facility-based		Children
Maseru	Kubake CC	2017q2	6_14yrs	900	0	Facility-based		Children
Maseru	Kubake CC	2017q3	0_5yrs	420	1	Facility-based		Children
Maseru	Kubake CC	2017q3	6_14yrs	847	0	Facility-based		Children
Maseru	Kubake CC	2017q4	0_5yrs	334	1	Facility-based		Children
Maseru	Kubake CC	2017q4	6_14yrs	532	0	Facility-based		Children
Maseru	Kubake CC	2018q1	0_5yrs	294	0	Facility-based		Children
Maseru	Kubake CC	2018q1	6_14yrs	461	0	Facility-based		Children
Maseru	Likolobeng CC	2015q4	0_5yrs	330	1	Facility-based		Children
Maseru	Likolobeng CC	2015q4	6_14yrs	408	3	Facility-based		Children
Maseru	Likolobeng CC	2016q1	0_5yrs	364	3	Facility-based		Children
Maseru	Likolobeng CC	2016q1	6_14yrs	423	4	Facility-based		Children
Maseru	Likolobeng CC	2016q2	0_5yrs	312	4	Facility-based		Children
Maseru	Likolobeng CC	2016q2	6_14yrs	336	1	Facility-based		Children
Maseru	Likolobeng CC	2016q3	0_5yrs	41	0	Facility-based		Children
Maseru	Likolobeng CC	2016q3	6_14yrs	107	3	Facility-based		Children
Maseru	Likolobeng CC	2016q4	0_5yrs	305	1	Facility-based		Children
Maseru	Likolobeng CC	2016q4	6_14yrs	498	2	Facility-based		Children
Maseru	Likolobeng CC	2017q1	0_5yrs	398	9	Facility-based		Children
Maseru	Likolobeng CC	2017q1	6_14yrs	615	0	Facility-based		Children
Maseru	Likolobeng CC	2017q2	0_5yrs	410	1	Facility-based		Children
Maseru	Likolobeng CC	2017q2	6_14yrs	753	2	Facility-based		Children
Maseru	Likolobeng CC	2017q3	0_5yrs	491	1	Facility-based		Children
Maseru	Likolobeng CC	2017q3	6_14yrs	687	5	Facility-based		Children
Maseru	Likolobeng CC	2017q4	0_5yrs	384	0	Facility-based		Children
Maseru	Likolobeng CC	2017q4	6_14yrs	434	0	Facility-based		Children
Maseru	Likolobeng CC	2018q1	0_5yrs	391	9	Facility-based		Children
Maseru	Likolobeng CC	2018q1	6_14yrs	474	1	Facility-based		Children
Maseru	Lilala CC	2015q4	0_5yrs	307	2	Facility-based		Children
Maseru	Lilala CC	2015q4	6_14yrs	199	5	Facility-based		Children
Maseru	Lilala CC	2016q1	0_5yrs	342	15	Facility-based		Children
Maseru	Lilala CC	2016q1	6_14yrs	238	18	Facility-based		Children
Maseru	Lilala CC	2016q2	0_5yrs	352	0	Facility-based		Children
Maseru	Lilala CC	2016q2	6_14yrs	299	2	Facility-based		Children
Maseru	Lilala CC	2016q3	0_5yrs	105	0	Facility-based		Children
Maseru	Lilala CC	2016q3	6_14yrs	148	1	Facility-based		Children
Maseru	Lilala CC	2016q4	0_5yrs	340	1	Facility-based		Children
Maseru	Lilala CC	2016q4	6_14yrs	393	5	Facility-based		Children
Maseru	Lilala CC	2017q1	0_5yrs	320	3	Facility-based		Children
Maseru	Lilala CC	2017q1	6_14yrs	301	2	Facility-based		Children
Maseru	Lilala CC	2017q2	0_5yrs	326	1	Facility-based		Children
Maseru	Lilala CC	2017q2	6_14yrs	402	4	Facility-based		Children
Maseru	Lilala CC	2017q3	0_5yrs	328	1	Facility-based		Children
Maseru	Lilala CC	2017q3	6_14yrs	689	0	Facility-based		Children
Maseru	Lilala CC	2017q4	0_5yrs	264	0	Facility-based		Children
Maseru	Lilala CC	2017q4	6_14yrs	344	0	Facility-based		Children
Maseru	Lilala CC	2018q1	0_5yrs	316	1	Facility-based		Children
Maseru	Lilala CC	2018q1	6_14yrs	242	0	Facility-based		Children
Maseru	Makhoalipana CC	2015q4	0_5yrs	129	2	Facility-based		Children
Maseru	Makhoalipana CC	2015q4	6_14yrs	109	2	Facility-based		Children
Maseru	Makhoalipana CC	2016q1	0_5yrs	65	0	Facility-based		Children
Maseru	Makhoalipana CC	2016q1	6_14yrs	125	1	Facility-based		Children
Maseru	Makhoalipana CC	2016q2	0_5yrs	46	1	Facility-based		Children
Maseru	Makhoalipana CC	2016q2	6_14yrs	59	0	Facility-based		Children
Maseru	Makhoalipana CC	2016q3	0_5yrs	29	0	Facility-based		Children
Maseru	Makhoalipana CC	2016q3	6_14yrs	73	0	Facility-based		Children
Maseru	Makhoalipana CC	2016q4	0_5yrs	69	0	Facility-based		Children
Maseru	Makhoalipana CC	2016q4	6_14yrs	111	0	Facility-based		Children
Maseru	Makhoalipana CC	2017q1	0_5yrs	66	1	Facility-based		Children
Maseru	Makhoalipana CC	2017q1	6_14yrs	119	1	Facility-based		Children
Maseru	Makhoalipana CC	2017q2	0_5yrs	86	0	Facility-based		Children
Maseru	Makhoalipana CC	2017q2	6_14yrs	134	0	Facility-based		Children
Maseru	Makhoalipana CC	2017q3	0_5yrs	84	1	Facility-based		Children
Maseru	Makhoalipana CC	2017q3	6_14yrs	154	0	Facility-based		Children
Maseru	Makhoalipana CC	2017q4	0_5yrs	66	0	Facility-based		Children
Maseru	Makhoalipana CC	2017q4	6_14yrs	130	1	Facility-based		Children
Maseru	Makhoalipana CC	2018q1	0_5yrs	70	0	Facility-based		Children
Maseru	Makhoalipana CC	2018q1	6_14yrs	143	0	Facility-based		Children
Maseru	Makhoarane CC	2015q4	0_5yrs	280	3	Facility-based		Children
Maseru	Makhoarane CC	2015q4	6_14yrs	50	2	Facility-based		Children
Maseru	Makhoarane CC	2016q1	0_5yrs	273	4	Facility-based		Children
Maseru	Makhoarane CC	2016q1	6_14yrs	27	1	Facility-based		Children
Maseru	Makhoarane CC	2016q2	0_5yrs	225	2	Facility-based		Children
Maseru	Makhoarane CC	2016q2	6_14yrs	166	3	Facility-based		Children
Maseru	Makhoarane CC	2016q3	0_5yrs	159	0	Facility-based		Children
Maseru	Makhoarane CC	2016q3	6_14yrs	107	0	Facility-based		Children
Maseru	Makhoarane CC	2016q4	0_5yrs	667	4	Facility-based		Children
Maseru	Makhoarane CC	2016q4	6_14yrs	326	6	Facility-based		Children
Maseru	Makhoarane CC	2017q1	0_5yrs	740	1	Facility-based		Children
Maseru	Makhoarane CC	2017q1	6_14yrs	533	6	Facility-based		Children
Maseru	Makhoarane CC	2017q2	0_5yrs	698	5	Facility-based		Children
Maseru	Makhoarane CC	2017q2	6_14yrs	570	3	Facility-based		Children
Maseru	Makhoarane CC	2017q3	0_5yrs	754	0	Facility-based		Children
Maseru	Makhoarane CC	2017q3	6_14yrs	853	3	Facility-based		Children
Maseru	Makhoarane CC	2017q4	0_5yrs	481	2	Facility-based		Children
Maseru	Makhoarane CC	2017q4	6_14yrs	395	3	Facility-based		Children
Maseru	Makhoarane CC	2018q1	0_5yrs	606	2	Facility-based		Children
Maseru	Makhoarane CC	2018q1	6_14yrs	468	3	Facility-based		Children
Maseru	Manonyane CC	2015q4	0_5yrs	62	0	Facility-based		Children
Maseru	Manonyane CC	2015q4	6_14yrs	12	0	Facility-based		Children
Maseru	Manonyane CC	2016q1	0_5yrs	49	1	Facility-based		Children
Maseru	Manonyane CC	2016q1	6_14yrs	24	4	Facility-based		Children
Maseru	Manonyane CC	2016q2	0_5yrs	59	1	Facility-based		Children
Maseru	Manonyane CC	2016q2	6_14yrs	31	4	Facility-based		Children
Maseru	Manonyane CC	2016q3	0_5yrs	0	0	Facility-based		Children
Maseru	Manonyane CC	2016q3	6_14yrs	12	1	Facility-based		Children
Maseru	Manonyane CC	2016q4	0_5yrs	230	4	Facility-based		Children
Maseru	Manonyane CC	2016q4	6_14yrs	56	2	Facility-based		Children
Maseru	Manonyane CC	2017q1	0_5yrs	108	3	Facility-based		Children
Maseru	Manonyane CC	2017q1	6_14yrs	25	3	Facility-based		Children
Maseru	Manonyane CC	2017q2	0_5yrs	107	1	Facility-based		Children
Maseru	Manonyane CC	2017q2	6_14yrs	95	0	Facility-based		Children
Maseru	Manonyane CC	2017q3	0_5yrs	135	1	Facility-based		Children
Maseru	Manonyane CC	2017q3	6_14yrs	239	7	Facility-based		Children
Maseru	Manonyane CC	2017q4	0_5yrs	178	0	Facility-based		Children
Maseru	Manonyane CC	2017q4	6_14yrs	116	0	Facility-based		Children
Maseru	Manonyane CC	2018q1	0_5yrs	134	0	Facility-based		Children
Maseru	Manonyane CC	2018q1	6_14yrs	85	1	Facility-based		Children
Maseru	Maseru CC	2015q4	0_5yrs	574	3	Facility-based		Children
Maseru	Maseru CC	2015q4	6_14yrs	465	14	Facility-based		Children
Maseru	Maseru CC	2016q1	0_5yrs	709	19	Facility-based		Children
Maseru	Maseru CC	2016q1	6_14yrs	271	9	Facility-based		Children
Maseru	Maseru CC	2016q2	0_5yrs	729	11	Facility-based		Children
Maseru	Maseru CC	2016q2	6_14yrs	727	12	Facility-based		Children
Maseru	Maseru CC	2016q3	0_5yrs	528	4	Facility-based		Children
Maseru	Maseru CC	2016q3	6_14yrs	504	10	Facility-based		Children
Maseru	Maseru CC	2016q4	0_5yrs	1304	7	Facility-based		Children
Maseru	Maseru CC	2016q4	6_14yrs	1315	17	Facility-based		Children
Maseru	Maseru CC	2017q1	0_5yrs	1927	17	Facility-based		Children
Maseru	Maseru CC	2017q1	6_14yrs	1833	32	Facility-based		Children
Maseru	Maseru CC	2017q2	0_5yrs	1030	5	Facility-based		Children
Maseru	Maseru CC	2017q2	6_14yrs	1312	25	Facility-based		Children
Maseru	Maseru CC	2017q3	0_5yrs	1280	8	Facility-based		Children
Maseru	Maseru CC	2017q3	6_14yrs	1902	19	Facility-based		Children
Maseru	Maseru CC	2017q4	0_5yrs	851	4	Facility-based		Children
Maseru	Maseru CC	2017q4	6_14yrs	1185	12	Facility-based		Children
Maseru	Maseru CC	2018q1	0_5yrs	1266	5	Facility-based		Children
Maseru	Maseru CC	2018q1	6_14yrs	1402	14	Facility-based		Children
Maseru	Mazenod CC	2015q4	0_5yrs	356	3	Facility-based		Children
Maseru	Mazenod CC	2015q4	6_14yrs	247	1	Facility-based		Children
Maseru	Mazenod CC	2016q1	0_5yrs	285	4	Facility-based		Children
Maseru	Mazenod CC	2016q1	6_14yrs	228	2	Facility-based		Children
Maseru	Mazenod CC	2016q2	0_5yrs	311	2	Facility-based		Children
Maseru	Mazenod CC	2016q2	6_14yrs	223	1	Facility-based		Children
Maseru	Mazenod CC	2016q3	0_5yrs	137	0	Facility-based		Children
Maseru	Mazenod CC	2016q3	6_14yrs	180	3	Facility-based		Children
Maseru	Mazenod CC	2016q4	0_5yrs	360	1	Facility-based		Children
Maseru	Mazenod CC	2016q4	6_14yrs	378	6	Facility-based		Children
Maseru	Mazenod CC	2017q1	0_5yrs	474	2	Facility-based		Children
Maseru	Mazenod CC	2017q1	6_14yrs	514	4	Facility-based		Children
Maseru	Mazenod CC	2017q2	0_5yrs	439	0	Facility-based		Children
Maseru	Mazenod CC	2017q2	6_14yrs	578	3	Facility-based		Children
Maseru	Mazenod CC	2017q3	0_5yrs	450	1	Facility-based		Children
Maseru	Mazenod CC	2017q3	6_14yrs	692	1	Facility-based		Children
Maseru	Mazenod CC	2017q4	0_5yrs	340	0	Facility-based		Children
Maseru	Mazenod CC	2017q4	6_14yrs	314	0	Facility-based		Children
Maseru	Mazenod CC	2018q1	0_5yrs	309	21	Facility-based		Children
Maseru	Mazenod CC	2018q1	6_14yrs	353	31	Facility-based		Children
Maseru	Mohlakeng CC	2015q4	0_5yrs	124	3	Facility-based		Children
Maseru	Mohlakeng CC	2015q4	6_14yrs	58	1	Facility-based		Children
Maseru	Mohlakeng CC	2016q1	0_5yrs	179	0	Facility-based		Children
Maseru	Mohlakeng CC	2016q1	6_14yrs	101	1	Facility-based		Children
Maseru	Mohlakeng CC	2016q2	0_5yrs	229	1	Facility-based		Children
Maseru	Mohlakeng CC	2016q2	6_14yrs	165	1	Facility-based		Children
Maseru	Mohlakeng CC	2016q3	0_5yrs	64	0	Facility-based		Children
Maseru	Mohlakeng CC	2016q3	6_14yrs	94	1	Facility-based		Children
Maseru	Mohlakeng CC	2016q4	0_5yrs	192	7	Facility-based		Children
Maseru	Mohlakeng CC	2016q4	6_14yrs	232	0	Facility-based		Children
Maseru	Mohlakeng CC	2017q1	0_5yrs	211	0	Facility-based		Children
Maseru	Mohlakeng CC	2017q1	6_14yrs	431	2	Facility-based		Children
Maseru	Mohlakeng CC	2017q2	0_5yrs	194	0	Facility-based		Children
Maseru	Mohlakeng CC	2017q2	6_14yrs	257	1	Facility-based		Children
Maseru	Mohlakeng CC	2017q3	0_5yrs	260	1	Facility-based		Children
Maseru	Mohlakeng CC	2017q3	6_14yrs	533	4	Facility-based		Children
Maseru	Mohlakeng CC	2017q4	0_5yrs	175	4	Facility-based		Children
Maseru	Mohlakeng CC	2017q4	6_14yrs	238	0	Facility-based		Children
Maseru	Mohlakeng CC	2018q1	0_5yrs	230	1	Facility-based		Children
Maseru	Mohlakeng CC	2018q1	6_14yrs	293	2	Facility-based		Children
Maseru	Qiloane CC	2015q4	0_5yrs	14	0	Facility-based		Children
Maseru	Qiloane CC	2015q4	6_14yrs	21	1	Facility-based		Children
Maseru	Qiloane CC	2016q1	0_5yrs	101	0	Facility-based		Children
Maseru	Qiloane CC	2016q1	6_14yrs	51	2	Facility-based		Children
Maseru	Qiloane CC	2016q2	0_5yrs	60	1	Facility-based		Children
Maseru	Qiloane CC	2016q2	6_14yrs	73	0	Facility-based		Children
Maseru	Qiloane CC	2016q3	0_5yrs	32	0	Facility-based		Children
Maseru	Qiloane CC	2016q3	6_14yrs	53	0	Facility-based		Children
Maseru	Qiloane CC	2016q4	0_5yrs	86	0	Facility-based		Children
Maseru	Qiloane CC	2016q4	6_14yrs	159	0	Facility-based		Children
Maseru	Qiloane CC	2017q1	0_5yrs	104	1	Facility-based		Children
Maseru	Qiloane CC	2017q1	6_14yrs	196	1	Facility-based		Children
Maseru	Qiloane CC	2017q2	0_5yrs	127	0	Facility-based		Children
Maseru	Qiloane CC	2017q2	6_14yrs	266	0	Facility-based		Children
Maseru	Qiloane CC	2017q3	0_5yrs	118	1	Facility-based		Children
Maseru	Qiloane CC	2017q3	6_14yrs	239	0	Facility-based		Children
Maseru	Qiloane CC	2017q4	0_5yrs	102	0	Facility-based		Children
Maseru	Qiloane CC	2017q4	6_14yrs	116	1	Facility-based		Children
Maseru	Qiloane CC	2018q1	0_5yrs	115	0	Facility-based		Children
Maseru	Qiloane CC	2018q1	6_14yrs	152	1	Facility-based		Children
Maseru	Ratau CC	2015q4	0_5yrs	55	1	Facility-based		Children
Maseru	Ratau CC	2015q4	6_14yrs	26	1	Facility-based		Children
Maseru	Ratau CC	2016q1	0_5yrs	155	5	Facility-based		Children
Maseru	Ratau CC	2016q1	6_14yrs	83	6	Facility-based		Children
Maseru	Ratau CC	2016q2	0_5yrs	250	1	Facility-based		Children
Maseru	Ratau CC	2016q2	6_14yrs	88	1	Facility-based		Children
Maseru	Ratau CC	2016q3	0_5yrs	81	1	Facility-based		Children
Maseru	Ratau CC	2016q3	6_14yrs	154	0	Facility-based		Children
Maseru	Ratau CC	2016q4	0_5yrs	255	0	Facility-based		Children
Maseru	Ratau CC	2016q4	6_14yrs	296	1	Facility-based		Children
Maseru	Ratau CC	2017q1	0_5yrs	254	0	Facility-based		Children
Maseru	Ratau CC	2017q1	6_14yrs	248	1	Facility-based		Children
Maseru	Ratau CC	2017q2	0_5yrs	447	78	Facility-based		Children
Maseru	Ratau CC	2017q2	6_14yrs	711	9	Facility-based		Children
Maseru	Ratau CC	2017q3	0_5yrs	334	1	Facility-based		Children
Maseru	Ratau CC	2017q3	6_14yrs	460	1	Facility-based		Children
Maseru	Ratau CC	2017q4	0_5yrs	253	0	Facility-based		Children
Maseru	Ratau CC	2017q4	6_14yrs	385	0	Facility-based		Children
Maseru	Ratau CC	2018q1	0_5yrs	307	0	Facility-based		Children
Maseru	Ratau CC	2018q1	6_14yrs	408	1	Facility-based		Children
Maseru	Semonkong UC	2015q4	0_5yrs	119	1	Facility-based		Children
Maseru	Semonkong UC	2015q4	6_14yrs	151	0	Facility-based		Children
Maseru	Semonkong UC	2016q1	0_5yrs	242	1	Facility-based		Children
Maseru	Semonkong UC	2016q1	6_14yrs	367	0	Facility-based		Children
Maseru	Semonkong UC	2016q2	0_5yrs	193	1	Facility-based		Children
Maseru	Semonkong UC	2016q2	6_14yrs	293	1	Facility-based		Children
Maseru	Semonkong UC	2016q3	0_5yrs	92	0	Facility-based		Children
Maseru	Semonkong UC	2016q3	6_14yrs	171	1	Facility-based		Children
Maseru	Semonkong UC	2016q4	0_5yrs	251	2	Facility-based		Children
Maseru	Semonkong UC	2016q4	6_14yrs	489	0	Facility-based		Children
Maseru	Semonkong UC	2017q1	0_5yrs	321	0	Facility-based		Children
Maseru	Semonkong UC	2017q1	6_14yrs	703	3	Facility-based		Children
Maseru	Semonkong UC	2017q2	0_5yrs	231	0	Facility-based		Children
Maseru	Semonkong UC	2017q2	6_14yrs	554	4	Facility-based		Children
Maseru	Semonkong UC	2017q3	0_5yrs	308	1	Facility-based		Children
Maseru	Semonkong UC	2017q3	6_14yrs	522	2	Facility-based		Children
Maseru	Semonkong UC	2017q4	0_5yrs	290	0	Facility-based		Children
Maseru	Semonkong UC	2017q4	6_14yrs	486	0	Facility-based		Children
Maseru	Semonkong UC	2018q1	0_5yrs	271	1	Facility-based		Children
Maseru	Semonkong UC	2018q1	6_14yrs	590	1	Facility-based		Children
Leribe	Hlotse UC	2015q4		8	0	Facility Index	Female	Adults
Leribe	Hlotse UC	2015q4		3	0	Facility Index	Male	Adults
Leribe	Hlotse UC	2015q4	0_5yrs	13	0	Facility Index	Female	Children
Leribe	Hlotse UC	2015q4	0_5yrs	9	0	Facility Index	Male	Children
Leribe	Hlotse UC	2015q4	6_14yrs	18	0	Facility Index	Female	Children
Leribe	Hlotse UC	2015q4	6_14yrs	24	0	Facility Index	Male	Children
Leribe	Hlotse UC	2016q1		5	0	Facility Index	Female	Adults
Leribe	Hlotse UC	2016q1		2	0	Facility Index	Male	Adults
Leribe	Hlotse UC	2016q1		2	0	Facility Index	Male	Adolescents
Leribe	Hlotse UC	2016q1	0_5yrs	2	0	Facility Index	Female	Children
Leribe	Hlotse UC	2016q1	0_5yrs	7	0	Facility Index	Male	Children
Leribe	Hlotse UC	2016q1	6_14yrs	10	0	Facility Index	Female	Children
Leribe	Hlotse UC	2016q1	6_14yrs	9	0	Facility Index	Male	Children
Leribe	Hlotse UC	2016q2	6_14yrs	2	0	Facility Index	Female	Children
Leribe	Hlotse UC	2016q2	6_14yrs	2	0	Facility Index	Male	Children
Leribe	Hlotse UC	2017q3		1	0	Facility Index	Female	Adults
Leribe	Hlotse UC	2017q3		1	0	Facility Index	Male	Adults
Leribe	Hlotse UC	2017q3		2	0	Facility Index	Female	Adolescents
Leribe	Hlotse UC	2017q3		1	0	Facility Index	Male	Adolescents
Leribe	Hlotse UC	2017q3	0_5yrs	1	0	Facility Index	Female	Children
Leribe	Hlotse UC	2017q3	6_14yrs	2	0	Facility Index	Female	Children
Leribe	Hlotse UC	2017q3	6_14yrs	4	0	Facility Index	Male	Children
Leribe	Litjotjela CC	2015q4		1	0	Facility Index	Female	Adults
Leribe	Litjotjela CC	2015q4		1	0	Facility Index	Male	Adults
Leribe	Litjotjela CC	2015q4		2	0	Facility Index	Female	Adolescents
Leribe	Litjotjela CC	2015q4		1	0	Facility Index	Male	Adolescents
Leribe	Litjotjela CC	2015q4	0_5yrs	3	0	Facility Index	Male	Children
Leribe	Litjotjela CC	2015q4	6_14yrs	2	0	Facility Index	Female	Children
Leribe	Litjotjela CC	2015q4	6_14yrs	3	0	Facility Index	Male	Children
Leribe	Litjotjela CC	2016q1		1	0	Facility Index	Female	Adults
Leribe	Litjotjela CC	2016q1		1	0	Facility Index	Female	Adolescents
Leribe	Litjotjela CC	2016q1	0_5yrs	4	0	Facility Index	Female	Children
Leribe	Litjotjela CC	2016q1	0_5yrs	4	0	Facility Index	Male	Children
Leribe	Litjotjela CC	2016q1	6_14yrs	8	0	Facility Index	Female	Children
Leribe	Litjotjela CC	2016q1	6_14yrs	4	0	Facility Index	Male	Children
Leribe	Mamafubelu CC	2016q1		1	0	Facility Index	Female	Adults
Leribe	Mamafubelu CC	2016q1		2	0	Facility Index	Female	Adolescents
Leribe	Mamafubelu CC	2016q1	0_5yrs	2	0	Facility Index	Female	Children
Leribe	Mamafubelu CC	2016q1	0_5yrs	2	0	Facility Index	Male	Children
Leribe	Mamafubelu CC	2016q1	6_14yrs	2	0	Facility Index	Female	Children
Leribe	Mamafubelu CC	2016q1	6_14yrs	1	0	Facility Index	Male	Children
Leribe	Mamafubelu CC	2017q3		1	0	Facility Index	Female	Adolescents
Leribe	Mamafubelu CC	2017q3		1	0	Facility Index	Male	Adolescents
Leribe	Mamafubelu CC	2017q3	6_14yrs	1	0	Facility Index	Male	Children
Leribe	Maputsoe UC & Hleoheng CC	2016q1	6_14yrs	1	0	Facility Index	Male	Children
Leribe	Maputsoe UC & Hleoheng CC	2016q2		1	0	Facility Index	Female	Adolescents
Leribe	Maputsoe UC & Hleoheng CC	2016q2	6_14yrs	1	0	Facility Index	Female	Children
Leribe	Maputsoe UC & Hleoheng CC	2016q2	6_14yrs	2	0	Facility Index	Male	Children
Leribe	Maputsoe UC & Hleoheng CC	2016q3		1	1	Facility Index	Female	Adults
Leribe	Maputsoe UC & Hleoheng CC	2017q2	0_5yrs	1	0	Facility Index	Female	Children
Leribe	Maputsoe UC & Hleoheng CC	2017q2	6_14yrs	2	0	Facility Index	Female	Children
Leribe	Maputsoe UC & Hleoheng CC	2017q2	6_14yrs	2	0	Facility Index	Male	Children
Leribe	Matsoku CC	2016q4		5	0	Facility Index	Female	Adults
Leribe	Matsoku CC	2016q4		5	0	Facility Index	Male	Adults
Leribe	Matsoku CC	2016q4		3	0	Facility Index	Female	Adolescents
Leribe	Matsoku CC	2016q4		2	0	Facility Index	Male	Adolescents
Leribe	Matsoku CC	2016q4	0_5yrs	10	0	Facility Index	Female	Children
Leribe	Matsoku CC	2016q4	0_5yrs	10	0	Facility Index	Male	Children
Leribe	Matsoku CC	2016q4	6_14yrs	30	0	Facility Index	Female	Children
Leribe	Matsoku CC	2016q4	6_14yrs	24	0	Facility Index	Male	Children
Leribe	Ramapepe CC	2016q1		7	1	Facility Index	Female	Adults
Leribe	Ramapepe CC	2016q1		1	0	Facility Index	Male	Adults
Leribe	Ramapepe CC	2016q1		3	0	Facility Index	Female	Adolescents
Leribe	Ramapepe CC	2016q1		3	0	Facility Index	Male	Adolescents
Leribe	Ramapepe CC	2016q1	0_5yrs	14	0	Facility Index	Female	Children
Leribe	Ramapepe CC	2016q1	0_5yrs	5	0	Facility Index	Male	Children
Leribe	Ramapepe CC	2016q1	6_14yrs	9	0	Facility Index	Female	Children
Leribe	Ramapepe CC	2016q1	6_14yrs	8	0	Facility Index	Male	Children
Leribe	Ramapepe CC	2016q2		4	0	Facility Index	Female	Adults
Leribe	Ramapepe CC	2016q2		1	1	Facility Index	Male	Adults
Leribe	Ramapepe CC	2016q2		1	0	Facility Index	Male	Adolescents
Leribe	Ramapepe CC	2016q2	0_5yrs	3	0	Facility Index	Female	Children
Leribe	Ramapepe CC	2016q2	0_5yrs	6	0	Facility Index	Male	Children
Leribe	Ramapepe CC	2016q2	6_14yrs	3	0	Facility Index	Female	Children
Leribe	Ramapepe CC	2016q2	6_14yrs	5	0	Facility Index	Male	Children
Leribe	Ramapepe CC	2016q3	6_14yrs	1	0	Facility Index	Female	Children
Maseru	Kubake CC	2016q4	6_14yrs	1	0	Facility Index	Male	Children
Maseru	Likolobeng CC	2016q1		1	0	Facility Index	Female	Adults
Maseru	Likolobeng CC	2016q1		3	0	Facility Index	Male	Adults
Maseru	Likolobeng CC	2016q1		3	0	Facility Index	Male	Adolescents
Maseru	Likolobeng CC	2016q1	0_5yrs	2	0	Facility Index	Female	Children
Maseru	Likolobeng CC	2016q1	0_5yrs	2	0	Facility Index	Male	Children
Maseru	Likolobeng CC	2016q1	6_14yrs	5	0	Facility Index	Female	Children
Maseru	Likolobeng CC	2016q1	6_14yrs	3	0	Facility Index	Male	Children
Maseru	Likolobeng CC	2016q4		1	0	Facility Index	Male	Adults
Maseru	Likolobeng CC	2016q4	0_5yrs	1	0	Facility Index	Male	Children
Maseru	Likolobeng CC	2016q4	6_14yrs	1	0	Facility Index	Female	Children
Maseru	Likolobeng CC	2016q4	6_14yrs	1	0	Facility Index	Male	Children
Maseru	Makhoarane CC	2017q2	0_5yrs	1	0	Facility Index	Female	Children
Maseru	Manonyane CC	2015q4		46	2	Facility Index	Female	Adults
Maseru	Manonyane CC	2015q4		20	1	Facility Index	Male	Adults
Maseru	Manonyane CC	2015q4		32	2	Facility Index	Female	Adolescents
Maseru	Manonyane CC	2015q4		17	0	Facility Index	Male	Adolescents
Maseru	Manonyane CC	2015q4	0_5yrs	51	1	Facility Index	Female	Children
Maseru	Manonyane CC	2015q4	0_5yrs	32	0	Facility Index	Male	Children
Maseru	Manonyane CC	2015q4	6_14yrs	81	0	Facility Index	Female	Children
Maseru	Manonyane CC	2015q4	6_14yrs	70	1	Facility Index	Male	Children
Maseru	Manonyane CC	2016q1		18	1	Facility Index	Female	Adults
Maseru	Manonyane CC	2016q1		13	0	Facility Index	Male	Adults
Maseru	Manonyane CC	2016q1		12	0	Facility Index	Female	Adolescents
Maseru	Manonyane CC	2016q1		11	0	Facility Index	Male	Adolescents
Maseru	Manonyane CC	2016q1	0_5yrs	14	1	Facility Index	Female	Children
Maseru	Manonyane CC	2016q1	0_5yrs	8	1	Facility Index	Male	Children
Maseru	Manonyane CC	2016q1	6_14yrs	37	0	Facility Index	Female	Children
Maseru	Manonyane CC	2016q1	6_14yrs	25	0	Facility Index	Male	Children
Maseru	Manonyane CC	2016q2		1	0	Facility Index	Female	Adults
Maseru	Manonyane CC	2016q2		1	0	Facility Index	Male	Adults
Maseru	Manonyane CC	2016q2		1	0	Facility Index	Male	Adolescents
Maseru	Manonyane CC	2016q2	6_14yrs	3	0	Facility Index	Female	Children
Maseru	Mazenod CC	2016q1		18	1	Facility Index	Female	Adults
Maseru	Mazenod CC	2016q1		13	2	Facility Index	Male	Adults
Maseru	Mazenod CC	2016q1		9	0	Facility Index	Female	Adolescents
Maseru	Mazenod CC	2016q1		3	0	Facility Index	Male	Adolescents
Maseru	Mazenod CC	2016q1	0_5yrs	12	0	Facility Index	Female	Children
Maseru	Mazenod CC	2016q1	0_5yrs	15	0	Facility Index	Male	Children
Maseru	Mazenod CC	2016q1	6_14yrs	41	1	Facility Index	Female	Children
Maseru	Mazenod CC	2016q1	6_14yrs	34	0	Facility Index	Male	Children
Maseru	Mohlakeng CC	2016q1		5	0	Facility Index	Female	Adults
Maseru	Mohlakeng CC	2016q1		5	0	Facility Index	Male	Adults
Maseru	Mohlakeng CC	2016q1		4	0	Facility Index	Female	Adolescents
Maseru	Mohlakeng CC	2016q1		2	0	Facility Index	Male	Adolescents
Maseru	Mohlakeng CC	2016q1	0_5yrs	2	0	Facility Index	Female	Children
Maseru	Mohlakeng CC	2016q1	0_5yrs	5	0	Facility Index	Male	Children
Maseru	Mohlakeng CC	2016q1	6_14yrs	9	0	Facility Index	Female	Children
Maseru	Mohlakeng CC	2016q1	6_14yrs	8	0	Facility Index	Male	Children
Maseru	Qiloane CC	2016q1		1	0	Facility Index	Female	Adults
Maseru	Qiloane CC	2016q1		1	0	Facility Index	Male	Adults
Maseru	Qiloane CC	2016q1		1	0	Facility Index	Female	Adolescents
Maseru	Qiloane CC	2016q1	6_14yrs	5	0	Facility Index	Female	Children
Maseru	Qiloane CC	2016q1	6_14yrs	3	0	Facility Index	Male	Children
Maseru	Ratau CC	2016q1		2	0	Facility Index	Female	Adults
Maseru	Ratau CC	2016q1		1	0	Facility Index	Male	Adults
Maseru	Ratau CC	2016q1	0_5yrs	2	0	Facility Index	Female	Children
Maseru	Ratau CC	2016q1	6_14yrs	5	0	Facility Index	Female	Children
Maseru	Ratau CC	2016q1	6_14yrs	2	0	Facility Index	Male	Children
Maseru	Ratau CC	2016q2		1	0	Facility Index	Female	Adults
Maseru	Ratau CC	2016q2		1	0	Facility Index	Male	Adults
Leribe	Bolahla CC	2016q3		6	1	D2D Index	Female	Adults
Leribe	Bolahla CC	2016q3		1	0	D2D Index	Female	Adolescents
Leribe	Bolahla CC	2016q3		1	0	D2D Index	Male	Adolescents
Leribe	Bolahla CC	2016q3	0_5yrs	8	0	D2D Index	Female	Children
Leribe	Bolahla CC	2016q3	0_5yrs	5	0	D2D Index	Male	Children
Leribe	Bolahla CC	2016q3	6_14yrs	5	0	D2D Index	Female	Children
Leribe	Bolahla CC	2016q3	6_14yrs	12	0	D2D Index	Male	Children
Leribe	Hlotse UC	2015q4		6	0	D2D Index	Female	Adults
Leribe	Hlotse UC	2015q4		3	1	D2D Index	Male	Adults
Leribe	Hlotse UC	2015q4		6	0	D2D Index	Female	Adolescents
Leribe	Hlotse UC	2015q4		4	1	D2D Index	Male	Adolescents
Leribe	Hlotse UC	2015q4	0_5yrs	16	0	D2D Index	Female	Children
Leribe	Hlotse UC	2015q4	0_5yrs	16	3	D2D Index	Male	Children
Leribe	Hlotse UC	2015q4	6_14yrs	23	0	D2D Index	Female	Children
Leribe	Hlotse UC	2015q4	6_14yrs	22	0	D2D Index	Male	Children
Leribe	Hlotse UC	2016q1		32	2	D2D Index	Female	Adults
Leribe	Hlotse UC	2016q1		20	3	D2D Index	Male	Adults
Leribe	Hlotse UC	2016q1		9	0	D2D Index	Female	Adolescents
Leribe	Hlotse UC	2016q1		10	0	D2D Index	Male	Adolescents
Leribe	Hlotse UC	2016q1	0_5yrs	39	2	D2D Index	Female	Children
Leribe	Hlotse UC	2016q1	0_5yrs	39	0	D2D Index	Male	Children
Leribe	Hlotse UC	2016q1	6_14yrs	49	1	D2D Index	Female	Children
Leribe	Hlotse UC	2016q1	6_14yrs	50	0	D2D Index	Male	Children
Leribe	Hlotse UC	2016q2		10	1	D2D Index	Female	Adults
Leribe	Hlotse UC	2016q2		10	0	D2D Index	Male	Adults
Leribe	Hlotse UC	2016q2		4	0	D2D Index	Female	Adolescents
Leribe	Hlotse UC	2016q2		4	0	D2D Index	Male	Adolescents
Leribe	Hlotse UC	2016q2	0_5yrs	17	0	D2D Index	Female	Children
Leribe	Hlotse UC	2016q2	0_5yrs	10	0	D2D Index	Male	Children
Leribe	Hlotse UC	2016q2	6_14yrs	14	0	D2D Index	Female	Children
Leribe	Hlotse UC	2016q2	6_14yrs	15	0	D2D Index	Male	Children
Leribe	Hlotse UC	2016q3		6	1	D2D Index	Female	Adults
Leribe	Hlotse UC	2016q3		1	0	D2D Index	Male	Adults
Leribe	Hlotse UC	2016q3		4	0	D2D Index	Female	Adolescents
Leribe	Hlotse UC	2016q3		3	0	D2D Index	Male	Adolescents
Leribe	Hlotse UC	2016q3	0_5yrs	11	0	D2D Index	Female	Children
Leribe	Hlotse UC	2016q3	0_5yrs	6	0	D2D Index	Male	Children
Leribe	Hlotse UC	2016q3	6_14yrs	12	0	D2D Index	Female	Children
Leribe	Hlotse UC	2016q3	6_14yrs	18	0	D2D Index	Male	Children
Leribe	Hlotse UC	2016q4		1	0	D2D Index	Male	Adolescents
Leribe	Hlotse UC	2016q4	6_14yrs	2	0	D2D Index	Male	Children
Leribe	Hlotse UC	2017q1		1	0	D2D Index	Female	Adults
Leribe	Hlotse UC	2017q1	0_5yrs	2	0	D2D Index	Male	Children
Leribe	Hlotse UC	2017q1	6_14yrs	3	0	D2D Index	Female	Children
Leribe	Hlotse UC	2017q1	6_14yrs	3	0	D2D Index	Male	Children
Leribe	Hlotse UC	2017q2		3	1	D2D Index	Female	Adults
Leribe	Hlotse UC	2017q2		2	0	D2D Index	Female	Adolescents
Leribe	Hlotse UC	2017q2		2	0	D2D Index	Male	Adolescents
Leribe	Hlotse UC	2017q2	0_5yrs	1	0	D2D Index	Female	Children
Leribe	Hlotse UC	2017q2	0_5yrs	1	0	D2D Index	Male	Children
Leribe	Hlotse UC	2017q2	6_14yrs	4	0	D2D Index	Female	Children
Leribe	Hlotse UC	2017q2	6_14yrs	8	0	D2D Index	Male	Children
Leribe	Hlotse UC	2017q3		1	0	D2D Index	Female	Adults
Leribe	Hlotse UC	2017q3		1	0	D2D Index	Male	Adults
Leribe	Hlotse UC	2017q3		3	0	D2D Index	Female	Adolescents
Leribe	Hlotse UC	2017q3	0_5yrs	3	0	D2D Index	Female	Children
Leribe	Hlotse UC	2017q3	0_5yrs	2	0	D2D Index	Male	Children
Leribe	Hlotse UC	2017q3	6_14yrs	2	0	D2D Index	Female	Children
Leribe	Hlotse UC	2017q3	6_14yrs	1	0	D2D Index	Male	Children
Leribe	Hlotse UC	2017q4	6_14yrs	1	0	D2D Index	Female	Children
Leribe	Hlotse UC	2018q1	6_14yrs	1	0	D2D Index	Female	Children
Leribe	Hlotse UC	2018q1	6_14yrs	1	0	D2D Index	Male	Children
Leribe	Litjotjela CC	2015q4		8	1	D2D Index	Female	Adults
Leribe	Litjotjela CC	2015q4		3	0	D2D Index	Male	Adults
Leribe	Litjotjela CC	2015q4		1	0	D2D Index	Female	Adolescents
Leribe	Litjotjela CC	2015q4	0_5yrs	11	0	D2D Index	Female	Children
Leribe	Litjotjela CC	2015q4	0_5yrs	10	0	D2D Index	Male	Children
Leribe	Litjotjela CC	2015q4	6_14yrs	25	0	D2D Index	Female	Children
Leribe	Litjotjela CC	2015q4	6_14yrs	23	0	D2D Index	Male	Children
Leribe	Litjotjela CC	2016q1		22	1	D2D Index	Female	Adults
Leribe	Litjotjela CC	2016q1		5	2	D2D Index	Male	Adults
Leribe	Litjotjela CC	2016q1		4	0	D2D Index	Female	Adolescents
Leribe	Litjotjela CC	2016q1		1	0	D2D Index	Male	Adolescents
Leribe	Litjotjela CC	2016q1	0_5yrs	19	0	D2D Index	Female	Children
Leribe	Litjotjela CC	2016q1	0_5yrs	14	0	D2D Index	Male	Children
Leribe	Litjotjela CC	2016q1	6_14yrs	18	0	D2D Index	Female	Children
Leribe	Litjotjela CC	2016q1	6_14yrs	21	1	D2D Index	Male	Children
Leribe	Litjotjela CC	2016q2		6	0	D2D Index	Female	Adults
Leribe	Litjotjela CC	2016q2		2	0	D2D Index	Male	Adults
Leribe	Litjotjela CC	2016q2	0_5yrs	5	0	D2D Index	Male	Children
Leribe	Litjotjela CC	2016q2	6_14yrs	2	0	D2D Index	Female	Children
Leribe	Litjotjela CC	2016q2	6_14yrs	6	0	D2D Index	Male	Children
Leribe	Litjotjela CC	2016q3		3	0	D2D Index	Female	Adults
Leribe	Litjotjela CC	2016q3		1	0	D2D Index	Male	Adults
Leribe	Litjotjela CC	2016q3		1	1	D2D Index	Female	Adolescents
Leribe	Litjotjela CC	2016q3		1	0	D2D Index	Male	Adolescents
Leribe	Litjotjela CC	2016q3	0_5yrs	8	1	D2D Index	Female	Children
Leribe	Litjotjela CC	2016q3	0_5yrs	5	0	D2D Index	Male	Children
Leribe	Litjotjela CC	2016q3	6_14yrs	8	0	D2D Index	Female	Children
Leribe	Litjotjela CC	2016q3	6_14yrs	8	0	D2D Index	Male	Children
Leribe	Litjotjela CC	2016q4	0_5yrs	1	0	D2D Index	Female	Children
Leribe	Litjotjela CC	2016q4	6_14yrs	1	0	D2D Index	Female	Children
Leribe	Mamafubelu CC	2015q4		5	0	D2D Index	Female	Adults
Leribe	Mamafubelu CC	2015q4		3	0	D2D Index	Male	Adults
Leribe	Mamafubelu CC	2015q4		9	0	D2D Index	Female	Adolescents
Leribe	Mamafubelu CC	2015q4		4	0	D2D Index	Male	Adolescents
Leribe	Mamafubelu CC	2015q4	0_5yrs	6	1	D2D Index	Female	Children
Leribe	Mamafubelu CC	2015q4	0_5yrs	8	1	D2D Index	Male	Children
Leribe	Mamafubelu CC	2015q4	6_14yrs	29	0	D2D Index	Female	Children
Leribe	Mamafubelu CC	2015q4	6_14yrs	16	0	D2D Index	Male	Children
Leribe	Mamafubelu CC	2016q1		7	0	D2D Index	Female	Adults
Leribe	Mamafubelu CC	2016q1		5	1	D2D Index	Male	Adults
Leribe	Mamafubelu CC	2016q1		3	0	D2D Index	Female	Adolescents
Leribe	Mamafubelu CC	2016q1		7	0	D2D Index	Male	Adolescents
Leribe	Mamafubelu CC	2016q1	0_5yrs	8	2	D2D Index	Female	Children
Leribe	Mamafubelu CC	2016q1	0_5yrs	12	0	D2D Index	Male	Children
Leribe	Mamafubelu CC	2016q1	6_14yrs	12	0	D2D Index	Female	Children
Leribe	Mamafubelu CC	2016q1	6_14yrs	12	0	D2D Index	Male	Children
Leribe	Mamafubelu CC	2016q2		15	2	D2D Index	Female	Adults
Leribe	Mamafubelu CC	2016q2		4	0	D2D Index	Female	Adolescents
Leribe	Mamafubelu CC	2016q2		4	0	D2D Index	Male	Adolescents
Leribe	Mamafubelu CC	2016q2	0_5yrs	20	0	D2D Index	Female	Children
Leribe	Mamafubelu CC	2016q2	0_5yrs	14	0	D2D Index	Male	Children
Leribe	Mamafubelu CC	2016q2	6_14yrs	23	0	D2D Index	Female	Children
Leribe	Mamafubelu CC	2016q2	6_14yrs	9	0	D2D Index	Male	Children
Leribe	Mamafubelu CC	2016q3		6	0	D2D Index	Female	Adults
Leribe	Mamafubelu CC	2016q3		6	2	D2D Index	Male	Adults
Leribe	Mamafubelu CC	2016q3		8	0	D2D Index	Female	Adolescents
Leribe	Mamafubelu CC	2016q3		7	0	D2D Index	Male	Adolescents
Leribe	Mamafubelu CC	2016q3	0_5yrs	11	0	D2D Index	Female	Children
Leribe	Mamafubelu CC	2016q3	0_5yrs	14	0	D2D Index	Male	Children
Leribe	Mamafubelu CC	2016q3	6_14yrs	21	0	D2D Index	Female	Children
Leribe	Mamafubelu CC	2016q3	6_14yrs	20	0	D2D Index	Male	Children
Leribe	Mamafubelu CC	2016q4		1	0	D2D Index	Female	Adults
Leribe	Mamafubelu CC	2016q4		1	0	D2D Index	Male	Adolescents
Leribe	Mamafubelu CC	2016q4	0_5yrs	3	0	D2D Index	Female	Children
Leribe	Mamafubelu CC	2016q4	0_5yrs	1	0	D2D Index	Male	Children
Leribe	Mamafubelu CC	2016q4	6_14yrs	5	0	D2D Index	Female	Children
Leribe	Mamafubelu CC	2016q4	6_14yrs	8	0	D2D Index	Male	Children
Leribe	Mamafubelu CC	2017q1		1	0	D2D Index	Female	Adults
Leribe	Mamafubelu CC	2017q1		1	0	D2D Index	Male	Adults
Leribe	Mamafubelu CC	2017q1		2	0	D2D Index	Female	Adolescents
Leribe	Mamafubelu CC	2017q1		1	0	D2D Index	Male	Adolescents
Leribe	Mamafubelu CC	2017q1	0_5yrs	3	0	D2D Index	Female	Children
Leribe	Mamafubelu CC	2017q1	0_5yrs	4	0	D2D Index	Male	Children
Leribe	Mamafubelu CC	2017q1	6_14yrs	10	0	D2D Index	Female	Children
Leribe	Mamafubelu CC	2017q1	6_14yrs	5	0	D2D Index	Male	Children
Leribe	Mamafubelu CC	2017q2		4	0	D2D Index	Female	Adults
Leribe	Mamafubelu CC	2017q2		1	0	D2D Index	Male	Adults
Leribe	Mamafubelu CC	2017q2		1	0	D2D Index		Adults
Leribe	Mamafubelu CC	2017q2		3	1	D2D Index	Female	Adolescents
Leribe	Mamafubelu CC	2017q2		1	0	D2D Index	Male	Adolescents
Leribe	Mamafubelu CC	2017q2	0_5yrs	1	0	D2D Index	Female	Children
Leribe	Mamafubelu CC	2017q2	0_5yrs	3	0	D2D Index	Male	Children
Leribe	Mamafubelu CC	2017q2	6_14yrs	2	0	D2D Index	Female	Children
Leribe	Mamafubelu CC	2017q2	6_14yrs	7	0	D2D Index	Male	Children
Leribe	Mamafubelu CC	2017q3		1	1	D2D Index	Female	Adults
Leribe	Mamafubelu CC	2017q3	0_5yrs	1	0	D2D Index	Female	Children
Leribe	Mamafubelu CC	2017q3	0_5yrs	2	0	D2D Index	Male	Children
Leribe	Mamafubelu CC	2017q3	6_14yrs	2	0	D2D Index	Female	Children
Leribe	Mamafubelu CC	2017q4	0_5yrs	1	0	D2D Index	Female	Children
Leribe	Mamafubelu CC	2017q4	0_5yrs	2	0	D2D Index	Male	Children
Leribe	Mamafubelu CC	2017q4	6_14yrs	8	0	D2D Index	Female	Children
Leribe	Mamafubelu CC	2017q4	6_14yrs	3	0	D2D Index	Male	Children
Leribe	Mamafubelu CC	2018q1		2	0	D2D Index	Female	Adults
Leribe	Mamafubelu CC	2018q1		2	0	D2D Index	Male	Adults
Leribe	Mamafubelu CC	2018q1		1	0	D2D Index	Female	Adolescents
Leribe	Mamafubelu CC	2018q1		1	0	D2D Index	Male	Adolescents
Leribe	Mamafubelu CC	2018q1	0_5yrs	3	0	D2D Index	Female	Children
Leribe	Mamafubelu CC	2018q1	0_5yrs	4	0	D2D Index	Male	Children
Leribe	Mamafubelu CC	2018q1	6_14yrs	11	0	D2D Index	Female	Children
Leribe	Mamafubelu CC	2018q1	6_14yrs	12	0	D2D Index	Male	Children
Leribe	Manka CC	2016q2		2	0	D2D Index	Female	Adults
Leribe	Manka CC	2016q2		1	0	D2D Index	Male	Adults
Leribe	Manka CC	2016q2		1	0	D2D Index	Female	Adolescents
Leribe	Manka CC	2016q2	0_5yrs	1	0	D2D Index	Female	Children
Leribe	Manka CC	2016q2	6_14yrs	2	0	D2D Index	Female	Children
Leribe	Manka CC	2016q2	6_14yrs	2	0	D2D Index	Male	Children
Leribe	Manka CC	2016q3		4	0	D2D Index	Female	Adults
Leribe	Manka CC	2016q3		1	1	D2D Index	Male	Adults
Leribe	Manka CC	2016q3	0_5yrs	5	0	D2D Index	Female	Children
Leribe	Manka CC	2016q3	0_5yrs	7	0	D2D Index	Male	Children
Leribe	Manka CC	2016q3	6_14yrs	12	0	D2D Index	Female	Children
Leribe	Manka CC	2016q3	6_14yrs	9	0	D2D Index	Male	Children
Leribe	Manka CC	2016q4		6	1	D2D Index	Female	Adults
Leribe	Manka CC	2016q4		1	0	D2D Index	Male	Adults
Leribe	Manka CC	2016q4		4	0	D2D Index	Male	Adolescents
Leribe	Manka CC	2016q4	0_5yrs	6	0	D2D Index	Female	Children
Leribe	Manka CC	2016q4	0_5yrs	13	0	D2D Index	Male	Children
Leribe	Manka CC	2016q4	6_14yrs	20	0	D2D Index	Female	Children
Leribe	Manka CC	2016q4	6_14yrs	14	1	D2D Index	Male	Children
Leribe	Manka CC	2017q1		5	1	D2D Index	Female	Adults
Leribe	Manka CC	2017q1		3	0	D2D Index	Male	Adults
Leribe	Manka CC	2017q1		2	0	D2D Index	Female	Adolescents
Leribe	Manka CC	2017q1		1	0	D2D Index	Male	Adolescents
Leribe	Manka CC	2017q1	0_5yrs	8	0	D2D Index	Female	Children
Leribe	Manka CC	2017q1	0_5yrs	10	0	D2D Index	Male	Children
Leribe	Manka CC	2017q1	6_14yrs	15	1	D2D Index	Female	Children
Leribe	Manka CC	2017q1	6_14yrs	12	0	D2D Index	Male	Children
Leribe	Manka CC	2017q2		3	0	D2D Index	Female	Adults
Leribe	Manka CC	2017q2		2	0	D2D Index	Male	Adults
Leribe	Manka CC	2017q2		3	0	D2D Index	Female	Adolescents
Leribe	Manka CC	2017q2		3	0	D2D Index	Male	Adolescents
Leribe	Manka CC	2017q2	0_5yrs	2	0	D2D Index	Female	Children
Leribe	Manka CC	2017q2	0_5yrs	1	0	D2D Index	Male	Children
Leribe	Manka CC	2017q2	6_14yrs	9	0	D2D Index	Female	Children
Leribe	Manka CC	2017q2	6_14yrs	7	0	D2D Index	Male	Children
Leribe	Manka CC	2017q3		5	0	D2D Index	Female	Adults
Leribe	Manka CC	2017q3		2	0	D2D Index	Male	Adults
Leribe	Manka CC	2017q3		3	0	D2D Index	Female	Adolescents
Leribe	Manka CC	2017q3	0_5yrs	5	0	D2D Index	Female	Children
Leribe	Manka CC	2017q3	0_5yrs	4	0	D2D Index	Male	Children
Leribe	Manka CC	2017q3	6_14yrs	6	0	D2D Index	Female	Children
Leribe	Manka CC	2017q3	6_14yrs	5	0	D2D Index	Male	Children
Leribe	Manka CC	2017q4		1	0	D2D Index	Male	Adults
Leribe	Manka CC	2017q4	0_5yrs	1	1	D2D Index	Male	Children
Leribe	Manka CC	2017q4	6_14yrs	4	0	D2D Index	Female	Children
Leribe	Manka CC	2017q4	6_14yrs	1	0	D2D Index	Male	Children
Leribe	Manka CC	2018q1		3	1	D2D Index	Female	Adults
Leribe	Manka CC	2018q1		6	0	D2D Index	Male	Adults
Leribe	Manka CC	2018q1	0_5yrs	3	0	D2D Index	Male	Children
Leribe	Manka CC	2018q1	6_14yrs	5	0	D2D Index	Female	Children
Leribe	Manka CC	2018q1	6_14yrs	1	0	D2D Index	Male	Children
Leribe	Maputsoe UC & Hleoheng CC	2016q1		4	0	D2D Index	Female	Adults
Leribe	Maputsoe UC & Hleoheng CC	2016q1		2	0	D2D Index	Male	Adults
Leribe	Maputsoe UC & Hleoheng CC	2016q1		1	0	D2D Index	Female	Adolescents
Leribe	Maputsoe UC & Hleoheng CC	2016q1		1	0	D2D Index	Male	Adolescents
Leribe	Maputsoe UC & Hleoheng CC	2016q1	0_5yrs	22	0	D2D Index	Female	Children
Leribe	Maputsoe UC & Hleoheng CC	2016q1	0_5yrs	3	0	D2D Index	Male	Children
Leribe	Maputsoe UC & Hleoheng CC	2016q1	6_14yrs	9	1	D2D Index	Female	Children
Leribe	Maputsoe UC & Hleoheng CC	2016q1	6_14yrs	12	0	D2D Index	Male	Children
Leribe	Maputsoe UC & Hleoheng CC	2016q2		16	2	D2D Index	Female	Adults
Leribe	Maputsoe UC & Hleoheng CC	2016q2		5	0	D2D Index	Male	Adults
Leribe	Maputsoe UC & Hleoheng CC	2016q2		4	0	D2D Index	Female	Adolescents
Leribe	Maputsoe UC & Hleoheng CC	2016q2		2	0	D2D Index	Male	Adolescents
Leribe	Maputsoe UC & Hleoheng CC	2016q2	0_5yrs	21	0	D2D Index	Female	Children
Leribe	Maputsoe UC & Hleoheng CC	2016q2	0_5yrs	27	0	D2D Index	Male	Children
Leribe	Maputsoe UC & Hleoheng CC	2016q2	6_14yrs	14	0	D2D Index	Female	Children
Leribe	Maputsoe UC & Hleoheng CC	2016q2	6_14yrs	17	0	D2D Index	Male	Children
Leribe	Maputsoe UC & Hleoheng CC	2016q3		1	0	D2D Index	Female	Adults
Leribe	Maputsoe UC & Hleoheng CC	2016q3		2	1	D2D Index	Male	Adults
Leribe	Maputsoe UC & Hleoheng CC	2016q3		1	0	D2D Index	Female	Adolescents
Leribe	Maputsoe UC & Hleoheng CC	2016q3		3	0	D2D Index	Male	Adolescents
Leribe	Maputsoe UC & Hleoheng CC	2016q3	0_5yrs	2	0	D2D Index	Female	Children
Leribe	Maputsoe UC & Hleoheng CC	2016q3	0_5yrs	4	0	D2D Index	Male	Children
Leribe	Maputsoe UC & Hleoheng CC	2016q3	6_14yrs	3	0	D2D Index	Female	Children
Leribe	Maputsoe UC & Hleoheng CC	2016q3	6_14yrs	7	0	D2D Index	Male	Children
Leribe	Maputsoe UC & Hleoheng CC	2016q4	0_5yrs	1	0	D2D Index	Female	Children
Leribe	Maputsoe UC & Hleoheng CC	2016q4	6_14yrs	2	0	D2D Index	Female	Children
Leribe	Maputsoe UC & Hleoheng CC	2016q4	6_14yrs	2	0	D2D Index	Male	Children
Leribe	Maputsoe UC & Hleoheng CC	2017q1		19	1	D2D Index	Female	Adults
Leribe	Maputsoe UC & Hleoheng CC	2017q1		6	0	D2D Index	Male	Adults
Leribe	Maputsoe UC & Hleoheng CC	2017q1		6	1	D2D Index	Female	Adolescents
Leribe	Maputsoe UC & Hleoheng CC	2017q1		7	0	D2D Index	Male	Adolescents
Leribe	Maputsoe UC & Hleoheng CC	2017q1	0_5yrs	19	0	D2D Index	Female	Children
Leribe	Maputsoe UC & Hleoheng CC	2017q1	0_5yrs	7	0	D2D Index	Male	Children
Leribe	Maputsoe UC & Hleoheng CC	2017q1	6_14yrs	29	0	D2D Index	Female	Children
Leribe	Maputsoe UC & Hleoheng CC	2017q1	6_14yrs	30	0	D2D Index	Male	Children
Leribe	Maputsoe UC & Hleoheng CC	2017q2		3	0	D2D Index	Female	Adults
Leribe	Maputsoe UC & Hleoheng CC	2017q2		5	0	D2D Index	Female	Adolescents
Leribe	Maputsoe UC & Hleoheng CC	2017q2	0_5yrs	3	0	D2D Index	Female	Children
Leribe	Maputsoe UC & Hleoheng CC	2017q2	0_5yrs	1	0	D2D Index	Male	Children
Leribe	Maputsoe UC & Hleoheng CC	2017q2	6_14yrs	16	0	D2D Index	Female	Children
Leribe	Maputsoe UC & Hleoheng CC	2017q2	6_14yrs	9	1	D2D Index	Male	Children
Leribe	Maputsoe UC & Hleoheng CC	2017q3		8	2	D2D Index	Female	Adults
Leribe	Maputsoe UC & Hleoheng CC	2017q3		7	1	D2D Index	Female	Adolescents
Leribe	Maputsoe UC & Hleoheng CC	2017q3		2	0	D2D Index	Male	Adolescents
Leribe	Maputsoe UC & Hleoheng CC	2017q3	0_5yrs	15	0	D2D Index	Female	Children
Leribe	Maputsoe UC & Hleoheng CC	2017q3	0_5yrs	10	1	D2D Index	Male	Children
Leribe	Maputsoe UC & Hleoheng CC	2017q3	6_14yrs	18	0	D2D Index	Female	Children
Leribe	Maputsoe UC & Hleoheng CC	2017q3	6_14yrs	10	0	D2D Index	Male	Children
Leribe	Maputsoe UC & Hleoheng CC	2017q4		2	0	D2D Index	Female	Adults
Leribe	Maputsoe UC & Hleoheng CC	2017q4		1	0	D2D Index	Male	Adults
Leribe	Maputsoe UC & Hleoheng CC	2017q4	0_5yrs	5	0	D2D Index	Female	Children
Leribe	Maputsoe UC & Hleoheng CC	2017q4	0_5yrs	6	0	D2D Index	Male	Children
Leribe	Maputsoe UC & Hleoheng CC	2017q4	6_14yrs	16	0	D2D Index	Female	Children
Leribe	Maputsoe UC & Hleoheng CC	2017q4	6_14yrs	7	0	D2D Index	Male	Children
Leribe	Maputsoe UC & Hleoheng CC	2018q1		1	0	D2D Index	Female	Adults
Leribe	Maputsoe UC & Hleoheng CC	2018q1		3	0	D2D Index	Male	Adults
Leribe	Maputsoe UC & Hleoheng CC	2018q1	0_5yrs	1	0	D2D Index	Female	Children
Leribe	Maputsoe UC & Hleoheng CC	2018q1	0_5yrs	1	0	D2D Index	Male	Children
Leribe	Maputsoe UC & Hleoheng CC	2018q1	6_14yrs	2	0	D2D Index	Female	Children
Leribe	Maputsoe UC & Hleoheng CC	2018q1	6_14yrs	2	0	D2D Index	Male	Children
Leribe	Matsoku CC	2016q4		26	1	D2D Index	Female	Adults
Leribe	Matsoku CC	2016q4		26	4	D2D Index	Male	Adults
Leribe	Matsoku CC	2016q4		19	0	D2D Index	Female	Adolescents
Leribe	Matsoku CC	2016q4		6	0	D2D Index	Male	Adolescents
Leribe	Matsoku CC	2016q4	0_5yrs	42	0	D2D Index	Female	Children
Leribe	Matsoku CC	2016q4	0_5yrs	39	0	D2D Index	Male	Children
Leribe	Matsoku CC	2016q4	6_14yrs	111	2	D2D Index	Female	Children
Leribe	Matsoku CC	2016q4	6_14yrs	88	2	D2D Index	Male	Children
Leribe	Matsoku CC	2017q1		11	1	D2D Index	Female	Adults
Leribe	Matsoku CC	2017q1		9	2	D2D Index	Male	Adults
Leribe	Matsoku CC	2017q1		9	1	D2D Index	Female	Adolescents
Leribe	Matsoku CC	2017q1		5	0	D2D Index	Male	Adolescents
Leribe	Matsoku CC	2017q1	0_5yrs	27	0	D2D Index	Female	Children
Leribe	Matsoku CC	2017q1	0_5yrs	27	1	D2D Index	Male	Children
Leribe	Matsoku CC	2017q1	6_14yrs	52	2	D2D Index	Female	Children
Leribe	Matsoku CC	2017q1	6_14yrs	62	0	D2D Index	Male	Children
Leribe	Matsoku CC	2017q2		1	0	D2D Index	Male	Adults
Leribe	Matsoku CC	2017q2	0_5yrs	1	0	D2D Index	Male	Children
Leribe	Matsoku CC	2017q4		2	0	D2D Index	Female	Adults
Leribe	Matsoku CC	2017q4		9	1	D2D Index	Male	Adults
Leribe	Matsoku CC	2017q4		1	0	D2D Index	Female	Adolescents
Leribe	Matsoku CC	2017q4		4	0	D2D Index	Male	Adolescents
Leribe	Matsoku CC	2017q4	0_5yrs	5	0	D2D Index	Female	Children
Leribe	Matsoku CC	2017q4	0_5yrs	6	0	D2D Index	Male	Children
Leribe	Matsoku CC	2017q4	6_14yrs	21	0	D2D Index	Female	Children
Leribe	Matsoku CC	2017q4	6_14yrs	13	0	D2D Index	Male	Children
Leribe	Matsoku CC	2018q1		10	0	D2D Index	Female	Adults
Leribe	Matsoku CC	2018q1		12	1	D2D Index	Male	Adults
Leribe	Matsoku CC	2018q1		2	0	D2D Index	Female	Adolescents
Leribe	Matsoku CC	2018q1		4	0	D2D Index	Male	Adolescents
Leribe	Matsoku CC	2018q1	0_5yrs	2	0	D2D Index	Female	Children
Leribe	Matsoku CC	2018q1	0_5yrs	5	0	D2D Index	Male	Children
Leribe	Matsoku CC	2018q1	6_14yrs	19	1	D2D Index	Female	Children
Leribe	Matsoku CC	2018q1	6_14yrs	20	0	D2D Index	Male	Children
Leribe	Ramapepe CC	2016q1		22	0	D2D Index	Female	Adults
Leribe	Ramapepe CC	2016q1		9	1	D2D Index	Male	Adults
Leribe	Ramapepe CC	2016q1		5	0	D2D Index	Female	Adolescents
Leribe	Ramapepe CC	2016q1		5	0	D2D Index	Male	Adolescents
Leribe	Ramapepe CC	2016q1	0_5yrs	15	0	D2D Index	Female	Children
Leribe	Ramapepe CC	2016q1	0_5yrs	20	0	D2D Index	Male	Children
Leribe	Ramapepe CC	2016q1	6_14yrs	34	0	D2D Index	Female	Children
Leribe	Ramapepe CC	2016q1	6_14yrs	25	0	D2D Index	Male	Children
Leribe	Ramapepe CC	2016q2		6	1	D2D Index	Female	Adults
Leribe	Ramapepe CC	2016q2		2	1	D2D Index	Male	Adults
Leribe	Ramapepe CC	2016q2		1	0	D2D Index	Female	Adolescents
Leribe	Ramapepe CC	2016q2		3	0	D2D Index	Male	Adolescents
Leribe	Ramapepe CC	2016q2	0_5yrs	7	0	D2D Index	Female	Children
Leribe	Ramapepe CC	2016q2	0_5yrs	2	0	D2D Index	Male	Children
Leribe	Ramapepe CC	2016q2	6_14yrs	3	0	D2D Index	Female	Children
Leribe	Ramapepe CC	2016q2	6_14yrs	9	0	D2D Index	Male	Children
Leribe	Ramapepe CC	2016q3		1	0	D2D Index	Female	Adults
Leribe	Ramapepe CC	2016q3	0_5yrs	2	0	D2D Index	Female	Children
Leribe	Sephokong CC & Maisa-Phoka CC	2016q1		1	0	D2D Index	Male	Adolescents
Leribe	Sephokong CC & Maisa-Phoka CC	2016q1	6_14yrs	2	0	D2D Index	Male	Children
Leribe	Sephokong CC & Maisa-Phoka CC	2016q2		1	0	D2D Index	Female	Adults
Leribe	Sephokong CC & Maisa-Phoka CC	2016q2		1	1	D2D Index	Male	Adults
Leribe	Sephokong CC & Maisa-Phoka CC	2016q2	0_5yrs	3	0	D2D Index	Male	Children
Leribe	Sephokong CC & Maisa-Phoka CC	2016q2	6_14yrs	2	0	D2D Index	Female	Children
Leribe	Sephokong CC & Maisa-Phoka CC	2016q2	6_14yrs	5	0	D2D Index	Male	Children
Leribe	Sephokong CC & Maisa-Phoka CC	2016q3		9	2	D2D Index	Female	Adults
Leribe	Sephokong CC & Maisa-Phoka CC	2016q3		2	0	D2D Index	Male	Adults
Leribe	Sephokong CC & Maisa-Phoka CC	2016q3		1	0	D2D Index	Female	Adolescents
Leribe	Sephokong CC & Maisa-Phoka CC	2016q3		1	0	D2D Index	Male	Adolescents
Leribe	Sephokong CC & Maisa-Phoka CC	2016q3	0_5yrs	18	0	D2D Index	Female	Children
Leribe	Sephokong CC & Maisa-Phoka CC	2016q3	0_5yrs	10	0	D2D Index	Male	Children
Leribe	Sephokong CC & Maisa-Phoka CC	2016q3	6_14yrs	2	0	D2D Index	Female	Children
Leribe	Sephokong CC & Maisa-Phoka CC	2016q3	6_14yrs	12	0	D2D Index	Male	Children
Leribe	Sephokong CC & Maisa-Phoka CC	2017q4		1	0	D2D Index	Female	Adults
Leribe	Sephokong CC & Maisa-Phoka CC	2017q4		2	0	D2D Index	Male	Adults
Leribe	Sephokong CC & Maisa-Phoka CC	2017q4	0_5yrs	2	0	D2D Index	Female	Children
Leribe	Sephokong CC & Maisa-Phoka CC	2017q4	0_5yrs	4	0	D2D Index	Male	Children
Leribe	Sephokong CC & Maisa-Phoka CC	2017q4	6_14yrs	6	0	D2D Index	Female	Children
Leribe	Sephokong CC & Maisa-Phoka CC	2017q4	6_14yrs	3	0	D2D Index	Male	Children
Leribe	Sephokong CC & Maisa-Phoka CC	2018q1		1	0	D2D Index	Male	Adults
Leribe	Tsuili-Tsuili CC	2016q2		2	0	D2D Index	Female	Adults
Leribe	Tsuili-Tsuili CC	2016q2		2	0	D2D Index	Female	Adolescents
Leribe	Tsuili-Tsuili CC	2016q2		1	0	D2D Index	Male	Adolescents
Leribe	Tsuili-Tsuili CC	2016q2	0_5yrs	6	0	D2D Index	Female	Children
Leribe	Tsuili-Tsuili CC	2016q2	6_14yrs	3	0	D2D Index	Female	Children
Leribe	Tsuili-Tsuili CC	2016q2	6_14yrs	3	0	D2D Index	Male	Children
Leribe	Tsuili-Tsuili CC	2016q3		6	0	D2D Index	Female	Adults
Leribe	Tsuili-Tsuili CC	2016q3		5	1	D2D Index	Male	Adults
Leribe	Tsuili-Tsuili CC	2016q3		4	0	D2D Index	Female	Adolescents
Leribe	Tsuili-Tsuili CC	2016q3		3	0	D2D Index	Male	Adolescents
Leribe	Tsuili-Tsuili CC	2016q3	0_5yrs	8	0	D2D Index	Female	Children
Leribe	Tsuili-Tsuili CC	2016q3	0_5yrs	8	0	D2D Index	Male	Children
Leribe	Tsuili-Tsuili CC	2016q3	6_14yrs	17	0	D2D Index	Female	Children
Leribe	Tsuili-Tsuili CC	2016q3	6_14yrs	9	0	D2D Index	Male	Children
Leribe	Tsuili-Tsuili CC	2016q4		1	0	D2D Index	Female	Adults
Leribe	Tsuili-Tsuili CC	2016q4	0_5yrs	1	0	D2D Index	Female	Children
Leribe	Tsuili-Tsuili CC	2016q4	6_14yrs	2	0	D2D Index	Female	Children
Leribe	Tsuili-Tsuili CC	2016q4	6_14yrs	3	0	D2D Index	Male	Children
Maseru	Kubake CC	2016q1		1	0	D2D Index	Female	Adults
Maseru	Kubake CC	2016q1		6	0	D2D Index	Male	Adults
Maseru	Kubake CC	2016q1		1	0	D2D Index	Female	Adolescents
Maseru	Kubake CC	2016q1		3	0	D2D Index	Male	Adolescents
Maseru	Kubake CC	2016q1	0_5yrs	2	0	D2D Index	Female	Children
Maseru	Kubake CC	2016q1	0_5yrs	3	0	D2D Index	Male	Children
Maseru	Kubake CC	2016q1	6_14yrs	7	0	D2D Index	Female	Children
Maseru	Kubake CC	2016q1	6_14yrs	3	0	D2D Index	Male	Children
Maseru	Kubake CC	2016q3		4	0	D2D Index	Female	Adults
Maseru	Kubake CC	2016q3		5	0	D2D Index	Male	Adults
Maseru	Kubake CC	2016q3		5	0	D2D Index	Female	Adolescents
Maseru	Kubake CC	2016q3		1	0	D2D Index	Male	Adolescents
Maseru	Kubake CC	2016q3	0_5yrs	7	0	D2D Index	Female	Children
Maseru	Kubake CC	2016q3	0_5yrs	7	0	D2D Index	Male	Children
Maseru	Kubake CC	2016q3	6_14yrs	14	1	D2D Index	Female	Children
Maseru	Kubake CC	2016q3	6_14yrs	21	0	D2D Index	Male	Children
Maseru	Kubake CC	2016q4		4	0	D2D Index	Female	Adults
Maseru	Kubake CC	2016q4		5	0	D2D Index	Male	Adults
Maseru	Kubake CC	2016q4		4	0	D2D Index	Female	Adolescents
Maseru	Kubake CC	2016q4		3	0	D2D Index	Male	Adolescents
Maseru	Kubake CC	2016q4	0_5yrs	6	0	D2D Index	Female	Children
Maseru	Kubake CC	2016q4	0_5yrs	11	0	D2D Index	Male	Children
Maseru	Kubake CC	2016q4	6_14yrs	32	1	D2D Index	Female	Children
Maseru	Kubake CC	2016q4	6_14yrs	14	0	D2D Index	Male	Children
Maseru	Kubake CC	2017q1		20	1	D2D Index	Female	Adults
Maseru	Kubake CC	2017q1		14	0	D2D Index	Male	Adults
Maseru	Kubake CC	2017q1		15	0	D2D Index	Female	Adolescents
Maseru	Kubake CC	2017q1		9	0	D2D Index	Male	Adolescents
Maseru	Kubake CC	2017q1	0_5yrs	22	0	D2D Index	Female	Children
Maseru	Kubake CC	2017q1	0_5yrs	31	0	D2D Index	Male	Children
Maseru	Kubake CC	2017q1	6_14yrs	83	0	D2D Index	Female	Children
Maseru	Kubake CC	2017q1	6_14yrs	82	0	D2D Index	Male	Children
Maseru	Kubake CC	2017q2	6_14yrs	1	0	D2D Index	Female	Children
Maseru	Kubake CC	2017q2	6_14yrs	2	0	D2D Index	Male	Children
Maseru	Kubake CC	2017q3		13	0	D2D Index	Female	Adults
Maseru	Kubake CC	2017q3		6	0	D2D Index	Male	Adults
Maseru	Kubake CC	2017q3		5	0	D2D Index	Female	Adolescents
Maseru	Kubake CC	2017q3		6	0	D2D Index	Male	Adolescents
Maseru	Kubake CC	2017q3	0_5yrs	5	0	D2D Index	Female	Children
Maseru	Kubake CC	2017q3	0_5yrs	10	0	D2D Index	Male	Children
Maseru	Kubake CC	2017q3	6_14yrs	16	0	D2D Index	Female	Children
Maseru	Kubake CC	2017q3	6_14yrs	27	0	D2D Index	Male	Children
Maseru	Kubake CC	2017q4		1	0	D2D Index	Female	Adults
Maseru	Kubake CC	2017q4		1	0	D2D Index	Male	Adults
Maseru	Kubake CC	2017q4		1	0	D2D Index	Female	Adolescents
Maseru	Kubake CC	2017q4		2	0	D2D Index	Male	Adolescents
Maseru	Kubake CC	2017q4	0_5yrs	3	0	D2D Index	Female	Children
Maseru	Kubake CC	2017q4	6_14yrs	5	0	D2D Index	Female	Children
Maseru	Kubake CC	2017q4	6_14yrs	1	0	D2D Index	Male	Children
Maseru	Kubake CC	2018q1		3	1	D2D Index	Female	Adults
Maseru	Kubake CC	2018q1		5	1	D2D Index	Male	Adults
Maseru	Kubake CC	2018q1		1	0	D2D Index	Female	Adolescents
Maseru	Kubake CC	2018q1		2	0	D2D Index	Male	Adolescents
Maseru	Kubake CC	2018q1	0_5yrs	2	0	D2D Index	Female	Children
Maseru	Kubake CC	2018q1	0_5yrs	4	0	D2D Index	Male	Children
Maseru	Kubake CC	2018q1	6_14yrs	2	0	D2D Index	Female	Children
Maseru	Kubake CC	2018q1	6_14yrs	8	0	D2D Index	Male	Children
Maseru	Likolobeng CC	2016q1		16	0	D2D Index	Female	Adults
Maseru	Likolobeng CC	2016q1		10	1	D2D Index	Male	Adults
Maseru	Likolobeng CC	2016q1		10	0	D2D Index	Female	Adolescents
Maseru	Likolobeng CC	2016q1		8	0	D2D Index	Male	Adolescents
Maseru	Likolobeng CC	2016q1	0_5yrs	20	2	D2D Index	Female	Children
Maseru	Likolobeng CC	2016q1	0_5yrs	17	0	D2D Index	Male	Children
Maseru	Likolobeng CC	2016q1	6_14yrs	23	0	D2D Index	Female	Children
Maseru	Likolobeng CC	2016q1	6_14yrs	20	0	D2D Index	Male	Children
Maseru	Likolobeng CC	2016q2		2	0	D2D Index	Female	Adults
Maseru	Likolobeng CC	2016q2		1	0	D2D Index	Female	Adolescents
Maseru	Likolobeng CC	2016q2		1	0	D2D Index	Male	Adolescents
Maseru	Likolobeng CC	2016q2	0_5yrs	2	0	D2D Index	Female	Children
Maseru	Likolobeng CC	2016q2	0_5yrs	2	0	D2D Index	Male	Children
Maseru	Likolobeng CC	2016q2	6_14yrs	3	0	D2D Index	Female	Children
Maseru	Likolobeng CC	2016q2	6_14yrs	4	0	D2D Index	Male	Children
Maseru	Likolobeng CC	2016q3		9	0	D2D Index	Female	Adults
Maseru	Likolobeng CC	2016q3		3	0	D2D Index	Male	Adults
Maseru	Likolobeng CC	2016q3		6	0	D2D Index	Female	Adolescents
Maseru	Likolobeng CC	2016q3		3	0	D2D Index	Male	Adolescents
Maseru	Likolobeng CC	2016q3	0_5yrs	15	0	D2D Index	Female	Children
Maseru	Likolobeng CC	2016q3	0_5yrs	15	0	D2D Index	Male	Children
Maseru	Likolobeng CC	2016q3	6_14yrs	40	0	D2D Index	Female	Children
Maseru	Likolobeng CC	2016q3	6_14yrs	27	0	D2D Index	Male	Children
Maseru	Likolobeng CC	2016q4		41	3	D2D Index	Female	Adults
Maseru	Likolobeng CC	2016q4		45	3	D2D Index	Male	Adults
Maseru	Likolobeng CC	2016q4		27	0	D2D Index	Female	Adolescents
Maseru	Likolobeng CC	2016q4		16	0	D2D Index	Male	Adolescents
Maseru	Likolobeng CC	2016q4	0_5yrs	44	0	D2D Index	Female	Children
Maseru	Likolobeng CC	2016q4	0_5yrs	31	0	D2D Index	Male	Children
Maseru	Likolobeng CC	2016q4	6_14yrs	135	0	D2D Index	Female	Children
Maseru	Likolobeng CC	2016q4	6_14yrs	99	0	D2D Index	Male	Children
Maseru	Likolobeng CC	2017q1		22	0	D2D Index	Female	Adults
Maseru	Likolobeng CC	2017q1		15	0	D2D Index	Male	Adults
Maseru	Likolobeng CC	2017q1		12	0	D2D Index	Female	Adolescents
Maseru	Likolobeng CC	2017q1		14	0	D2D Index	Male	Adolescents
Maseru	Likolobeng CC	2017q1	0_5yrs	27	0	D2D Index	Female	Children
Maseru	Likolobeng CC	2017q1	0_5yrs	31	0	D2D Index	Male	Children
Maseru	Likolobeng CC	2017q1	6_14yrs	78	0	D2D Index	Female	Children
Maseru	Likolobeng CC	2017q1	6_14yrs	88	1	D2D Index	Male	Children
Maseru	Likolobeng CC	2017q2		1	0	D2D Index	Male	Adults
Maseru	Likolobeng CC	2017q3		1	0	D2D Index	Female	Adults
Maseru	Likolobeng CC	2017q3		3	0	D2D Index	Male	Adults
Maseru	Likolobeng CC	2017q3		2	0	D2D Index	Female	Adolescents
Maseru	Likolobeng CC	2017q3		3	0	D2D Index	Male	Adolescents
Maseru	Likolobeng CC	2017q3	0_5yrs	6	0	D2D Index	Female	Children
Maseru	Likolobeng CC	2017q3	0_5yrs	1	0	D2D Index	Male	Children
Maseru	Likolobeng CC	2017q3	6_14yrs	9	0	D2D Index	Female	Children
Maseru	Likolobeng CC	2017q3	6_14yrs	8	0	D2D Index	Male	Children
Maseru	Likolobeng CC	2018q1	0_5yrs	1	0	D2D Index	Female	Children
Maseru	Lilala CC	2016q2		2	0	D2D Index	Male	Adolescents
Maseru	Lilala CC	2016q2	0_5yrs	2	0	D2D Index	Female	Children
Maseru	Lilala CC	2016q2	6_14yrs	1	0	D2D Index	Female	Children
Maseru	Lilala CC	2016q3		2	0	D2D Index	Female	Adults
Maseru	Lilala CC	2016q3		2	0	D2D Index	Male	Adults
Maseru	Lilala CC	2016q3		4	0	D2D Index	Female	Adolescents
Maseru	Lilala CC	2016q3		3	0	D2D Index	Male	Adolescents
Maseru	Lilala CC	2016q3	0_5yrs	5	0	D2D Index	Female	Children
Maseru	Lilala CC	2016q3	0_5yrs	5	0	D2D Index	Male	Children
Maseru	Lilala CC	2016q3	6_14yrs	8	0	D2D Index	Female	Children
Maseru	Lilala CC	2016q3	6_14yrs	5	0	D2D Index	Male	Children
Maseru	Makhoarane CC	2016q2		3	1	D2D Index	Female	Adults
Maseru	Makhoarane CC	2016q2		1	0	D2D Index	Male	Adults
Maseru	Makhoarane CC	2016q2		1	0	D2D Index	Female	Adolescents
Maseru	Makhoarane CC	2016q2		2	0	D2D Index	Male	Adolescents
Maseru	Makhoarane CC	2016q2	0_5yrs	2	0	D2D Index	Female	Children
Maseru	Makhoarane CC	2016q2	0_5yrs	5	0	D2D Index	Male	Children
Maseru	Makhoarane CC	2016q2	6_14yrs	12	0	D2D Index	Female	Children
Maseru	Makhoarane CC	2016q2	6_14yrs	5	0	D2D Index	Male	Children
Maseru	Makhoarane CC	2016q3		11	1	D2D Index	Female	Adults
Maseru	Makhoarane CC	2016q3		8	1	D2D Index	Male	Adults
Maseru	Makhoarane CC	2016q3		8	0	D2D Index	Female	Adolescents
Maseru	Makhoarane CC	2016q3		1	0	D2D Index	Male	Adolescents
Maseru	Makhoarane CC	2016q3	0_5yrs	3	0	D2D Index	Female	Children
Maseru	Makhoarane CC	2016q3	0_5yrs	12	0	D2D Index	Male	Children
Maseru	Makhoarane CC	2016q3	6_14yrs	14	0	D2D Index	Female	Children
Maseru	Makhoarane CC	2016q3	6_14yrs	9	0	D2D Index	Male	Children
Maseru	Makhoarane CC	2016q4		22	0	D2D Index	Female	Adults
Maseru	Makhoarane CC	2016q4		12	1	D2D Index	Male	Adults
Maseru	Makhoarane CC	2016q4		9	0	D2D Index	Female	Adolescents
Maseru	Makhoarane CC	2016q4		4	0	D2D Index	Male	Adolescents
Maseru	Makhoarane CC	2016q4	0_5yrs	17	0	D2D Index	Female	Children
Maseru	Makhoarane CC	2016q4	0_5yrs	21	0	D2D Index	Male	Children
Maseru	Makhoarane CC	2016q4	6_14yrs	74	0	D2D Index	Female	Children
Maseru	Makhoarane CC	2016q4	6_14yrs	55	0	D2D Index	Male	Children
Maseru	Makhoarane CC	2017q1		8	0	D2D Index	Female	Adults
Maseru	Makhoarane CC	2017q1		3	1	D2D Index	Male	Adults
Maseru	Makhoarane CC	2017q1		4	0	D2D Index	Female	Adolescents
Maseru	Makhoarane CC	2017q1		2	0	D2D Index	Male	Adolescents
Maseru	Makhoarane CC	2017q1	0_5yrs	3	0	D2D Index	Female	Children
Maseru	Makhoarane CC	2017q1	0_5yrs	6	0	D2D Index	Male	Children
Maseru	Makhoarane CC	2017q1	6_14yrs	17	0	D2D Index	Female	Children
Maseru	Makhoarane CC	2017q1	6_14yrs	14	0	D2D Index	Male	Children
Maseru	Makhoarane CC	2017q2		10	0	D2D Index	Female	Adults
Maseru	Makhoarane CC	2017q2		8	0	D2D Index	Male	Adults
Maseru	Makhoarane CC	2017q2		8	0	D2D Index	Female	Adolescents
Maseru	Makhoarane CC	2017q2		3	1	D2D Index	Male	Adolescents
Maseru	Makhoarane CC	2017q2	0_5yrs	13	0	D2D Index	Female	Children
Maseru	Makhoarane CC	2017q2	0_5yrs	13	0	D2D Index	Male	Children
Maseru	Makhoarane CC	2017q2	6_14yrs	24	0	D2D Index	Female	Children
Maseru	Makhoarane CC	2017q2	6_14yrs	15	0	D2D Index	Male	Children
Maseru	Makhoarane CC	2017q3		9	0	D2D Index	Female	Adults
Maseru	Makhoarane CC	2017q3		1	0	D2D Index	Female	Adolescents
Maseru	Makhoarane CC	2017q3	0_5yrs	9	0	D2D Index	Female	Children
Maseru	Makhoarane CC	2017q3	0_5yrs	9	0	D2D Index	Male	Children
Maseru	Makhoarane CC	2017q3	6_14yrs	14	0	D2D Index	Female	Children
Maseru	Makhoarane CC	2017q3	6_14yrs	9	0	D2D Index	Male	Children
Maseru	Makhoarane CC	2017q4		6	0	D2D Index	Female	Adults
Maseru	Makhoarane CC	2017q4		4	0	D2D Index	Male	Adults
Maseru	Makhoarane CC	2017q4		5	0	D2D Index	Female	Adolescents
Maseru	Makhoarane CC	2017q4		3	0	D2D Index	Male	Adolescents
Maseru	Makhoarane CC	2017q4	0_5yrs	13	0	D2D Index	Female	Children
Maseru	Makhoarane CC	2017q4	0_5yrs	12	0	D2D Index	Male	Children
Maseru	Makhoarane CC	2017q4	6_14yrs	33	0	D2D Index	Female	Children
Maseru	Makhoarane CC	2017q4	6_14yrs	20	0	D2D Index	Male	Children
Maseru	Makhoarane CC	2018q1		4	1	D2D Index	Female	Adults
Maseru	Makhoarane CC	2018q1		6	2	D2D Index	Male	Adults
Maseru	Makhoarane CC	2018q1		1	0	D2D Index	Female	Adolescents
Maseru	Makhoarane CC	2018q1	0_5yrs	7	0	D2D Index	Female	Children
Maseru	Makhoarane CC	2018q1	0_5yrs	5	0	D2D Index	Male	Children
Maseru	Makhoarane CC	2018q1	6_14yrs	13	0	D2D Index	Female	Children
Maseru	Makhoarane CC	2018q1	6_14yrs	10	0	D2D Index	Male	Children
Maseru	Manonyane CC	2015q4		85	7	D2D Index	Female	Adults
Maseru	Manonyane CC	2015q4		55	4	D2D Index	Male	Adults
Maseru	Manonyane CC	2015q4		23	1	D2D Index	Female	Adolescents
Maseru	Manonyane CC	2015q4		23	0	D2D Index	Male	Adolescents
Maseru	Manonyane CC	2015q4	0_5yrs	62	0	D2D Index	Female	Children
Maseru	Manonyane CC	2015q4	0_5yrs	67	0	D2D Index	Male	Children
Maseru	Manonyane CC	2015q4	6_14yrs	134	0	D2D Index	Female	Children
Maseru	Manonyane CC	2015q4	6_14yrs	89	1	D2D Index	Male	Children
Maseru	Manonyane CC	2016q1		64	4	D2D Index	Female	Adults
Maseru	Manonyane CC	2016q1		33	3	D2D Index	Male	Adults
Maseru	Manonyane CC	2016q1		21	0	D2D Index	Female	Adolescents
Maseru	Manonyane CC	2016q1		18	0	D2D Index	Male	Adolescents
Maseru	Manonyane CC	2016q1	0_5yrs	61	0	D2D Index	Female	Children
Maseru	Manonyane CC	2016q1	0_5yrs	39	0	D2D Index	Male	Children
Maseru	Manonyane CC	2016q1	6_14yrs	104	2	D2D Index	Female	Children
Maseru	Manonyane CC	2016q1	6_14yrs	83	1	D2D Index	Male	Children
Maseru	Manonyane CC	2016q2		6	0	D2D Index	Female	Adults
Maseru	Manonyane CC	2016q2		4	0	D2D Index	Male	Adults
Maseru	Manonyane CC	2016q2	0_5yrs	5	0	D2D Index	Female	Children
Maseru	Manonyane CC	2016q2	0_5yrs	3	0	D2D Index	Male	Children
Maseru	Manonyane CC	2016q2	6_14yrs	3	0	D2D Index	Female	Children
Maseru	Manonyane CC	2016q2	6_14yrs	5	0	D2D Index	Male	Children
Maseru	Manonyane CC	2016q3		3	0	D2D Index	Female	Adults
Maseru	Manonyane CC	2016q3		1	0	D2D Index	Male	Adults
Maseru	Manonyane CC	2016q3		2	0	D2D Index	Female	Adolescents
Maseru	Manonyane CC	2016q3	0_5yrs	3	0	D2D Index	Female	Children
Maseru	Manonyane CC	2016q3	0_5yrs	3	0	D2D Index	Male	Children
Maseru	Manonyane CC	2016q3	6_14yrs	8	0	D2D Index	Female	Children
Maseru	Manonyane CC	2016q3	6_14yrs	6	0	D2D Index	Male	Children
Maseru	Maseru CC	2016q1		1	0	D2D Index	Female	Adolescents
Maseru	Maseru CC	2016q1	0_5yrs	4	0	D2D Index	Female	Children
Maseru	Maseru CC	2016q1	0_5yrs	4	0	D2D Index	Male	Children
Maseru	Maseru CC	2016q1	6_14yrs	3	0	D2D Index	Female	Children
Maseru	Maseru CC	2016q1	6_14yrs	7	0	D2D Index	Male	Children
Maseru	Maseru CC	2016q2	0_5yrs	2	0	D2D Index	Female	Children
Maseru	Maseru CC	2016q3	0_5yrs	2	0	D2D Index	Female	Children
Maseru	Maseru CC	2016q3	0_5yrs	2	0	D2D Index	Male	Children
Maseru	Maseru CC	2016q3	6_14yrs	3	0	D2D Index	Female	Children
Maseru	Maseru CC	2016q3	6_14yrs	7	0	D2D Index	Male	Children
Maseru	Mazenod CC	2016q1		45	4	D2D Index	Female	Adults
Maseru	Mazenod CC	2016q1		12	1	D2D Index	Male	Adults
Maseru	Mazenod CC	2016q1		10	0	D2D Index	Female	Adolescents
Maseru	Mazenod CC	2016q1		12	0	D2D Index	Male	Adolescents
Maseru	Mazenod CC	2016q1	0_5yrs	30	0	D2D Index	Female	Children
Maseru	Mazenod CC	2016q1	0_5yrs	33	0	D2D Index	Male	Children
Maseru	Mazenod CC	2016q1	6_14yrs	64	1	D2D Index	Female	Children
Maseru	Mazenod CC	2016q1	6_14yrs	70	1	D2D Index	Male	Children
Maseru	Mazenod CC	2016q2		30	0	D2D Index	Female	Adults
Maseru	Mazenod CC	2016q2		16	1	D2D Index	Male	Adults
Maseru	Mazenod CC	2016q2		10	0	D2D Index	Female	Adolescents
Maseru	Mazenod CC	2016q2		5	0	D2D Index	Male	Adolescents
Maseru	Mazenod CC	2016q2	0_5yrs	12	0	D2D Index	Female	Children
Maseru	Mazenod CC	2016q2	0_5yrs	20	0	D2D Index	Male	Children
Maseru	Mazenod CC	2016q2	6_14yrs	34	0	D2D Index	Female	Children
Maseru	Mazenod CC	2016q2	6_14yrs	42	0	D2D Index	Male	Children
Maseru	Mazenod CC	2016q3		3	1	D2D Index	Female	Adults
Maseru	Mazenod CC	2016q3		2	0	D2D Index	Male	Adults
Maseru	Mazenod CC	2016q3		1	0	D2D Index	Female	Adolescents
Maseru	Mazenod CC	2016q3		1	0	D2D Index	Male	Adolescents
Maseru	Mazenod CC	2016q3	0_5yrs	4	0	D2D Index	Female	Children
Maseru	Mazenod CC	2016q3	0_5yrs	7	0	D2D Index	Male	Children
Maseru	Mazenod CC	2016q3	6_14yrs	12	0	D2D Index	Female	Children
Maseru	Mazenod CC	2016q3	6_14yrs	5	0	D2D Index	Male	Children
Maseru	Mazenod CC	2016q4		1	0	D2D Index	Male	Adults
Maseru	Mazenod CC	2016q4		1	0	D2D Index	Female	Adolescents
Maseru	Mazenod CC	2016q4	0_5yrs	4	0	D2D Index	Female	Children
Maseru	Mazenod CC	2016q4	0_5yrs	3	0	D2D Index	Male	Children
Maseru	Mazenod CC	2016q4	6_14yrs	8	0	D2D Index	Female	Children
Maseru	Mazenod CC	2016q4	6_14yrs	5	0	D2D Index	Male	Children
Maseru	Mazenod CC	2017q1		4	1	D2D Index	Female	Adults
Maseru	Mazenod CC	2017q1		4	0	D2D Index	Male	Adults
Maseru	Mazenod CC	2017q1		1	0	D2D Index	Female	Adolescents
Maseru	Mazenod CC	2017q1	0_5yrs	8	0	D2D Index	Female	Children
Maseru	Mazenod CC	2017q1	0_5yrs	1	0	D2D Index	Male	Children
Maseru	Mazenod CC	2017q1	6_14yrs	13	0	D2D Index	Female	Children
Maseru	Mazenod CC	2017q1	6_14yrs	6	0	D2D Index	Male	Children
Maseru	Mazenod CC	2017q2		3	0	D2D Index	Female	Adults
Maseru	Mazenod CC	2017q2		2	1	D2D Index	Male	Adults
Maseru	Mazenod CC	2017q2		4	0	D2D Index	Female	Adolescents
Maseru	Mazenod CC	2017q2	0_5yrs	2	0	D2D Index	Female	Children
Maseru	Mazenod CC	2017q2	0_5yrs	5	0	D2D Index	Male	Children
Maseru	Mazenod CC	2017q2	6_14yrs	7	0	D2D Index	Female	Children
Maseru	Mazenod CC	2017q2	6_14yrs	14	0	D2D Index	Male	Children
Maseru	Mazenod CC	2017q3		8	0	D2D Index	Female	Adults
Maseru	Mazenod CC	2017q3		13	2	D2D Index	Male	Adults
Maseru	Mazenod CC	2017q3		3	0	D2D Index	Female	Adolescents
Maseru	Mazenod CC	2017q3		5	0	D2D Index	Male	Adolescents
Maseru	Mazenod CC	2017q3	0_5yrs	11	1	D2D Index	Female	Children
Maseru	Mazenod CC	2017q3	0_5yrs	10	0	D2D Index	Male	Children
Maseru	Mazenod CC	2017q3	6_14yrs	29	0	D2D Index	Female	Children
Maseru	Mazenod CC	2017q3	6_14yrs	37	0	D2D Index	Male	Children
Maseru	Mazenod CC	2017q4		6	0	D2D Index	Female	Adults
Maseru	Mazenod CC	2017q4		4	0	D2D Index	Male	Adults
Maseru	Mazenod CC	2017q4		7	0	D2D Index	Female	Adolescents
Maseru	Mazenod CC	2017q4	0_5yrs	7	0	D2D Index	Female	Children
Maseru	Mazenod CC	2017q4	0_5yrs	5	0	D2D Index	Male	Children
Maseru	Mazenod CC	2017q4	6_14yrs	20	0	D2D Index	Female	Children
Maseru	Mazenod CC	2017q4	6_14yrs	18	0	D2D Index	Male	Children
Maseru	Mazenod CC	2018q1		4	0	D2D Index	Female	Adults
Maseru	Mazenod CC	2018q1		2	0	D2D Index	Male	Adults
Maseru	Mazenod CC	2018q1	0_5yrs	2	0	D2D Index	Female	Children
Maseru	Mazenod CC	2018q1	0_5yrs	4	0	D2D Index	Male	Children
Maseru	Mazenod CC	2018q1	6_14yrs	6	0	D2D Index	Female	Children
Maseru	Mazenod CC	2018q1	6_14yrs	7	0	D2D Index	Male	Children
Maseru	Mohlakeng CC	2016q1		25	2	D2D Index	Female	Adults
Maseru	Mohlakeng CC	2016q1		10	1	D2D Index	Male	Adults
Maseru	Mohlakeng CC	2016q1		16	2	D2D Index	Female	Adolescents
Maseru	Mohlakeng CC	2016q1		9	0	D2D Index	Male	Adolescents
Maseru	Mohlakeng CC	2016q1	0_5yrs	32	0	D2D Index	Female	Children
Maseru	Mohlakeng CC	2016q1	0_5yrs	32	0	D2D Index	Male	Children
Maseru	Mohlakeng CC	2016q1	6_14yrs	61	0	D2D Index	Female	Children
Maseru	Mohlakeng CC	2016q1	6_14yrs	44	1	D2D Index	Male	Children
Maseru	Mohlakeng CC	2016q2		23	3	D2D Index	Female	Adults
Maseru	Mohlakeng CC	2016q2		15	1	D2D Index	Male	Adults
Maseru	Mohlakeng CC	2016q2		5	0	D2D Index	Female	Adolescents
Maseru	Mohlakeng CC	2016q2		8	0	D2D Index	Male	Adolescents
Maseru	Mohlakeng CC	2016q2	0_5yrs	15	0	D2D Index	Female	Children
Maseru	Mohlakeng CC	2016q2	0_5yrs	16	0	D2D Index	Male	Children
Maseru	Mohlakeng CC	2016q2	6_14yrs	37	1	D2D Index	Female	Children
Maseru	Mohlakeng CC	2016q2	6_14yrs	31	0	D2D Index	Male	Children
Maseru	Mohlakeng CC	2016q3		13	3	D2D Index	Female	Adults
Maseru	Mohlakeng CC	2016q3		3	0	D2D Index	Male	Adults
Maseru	Mohlakeng CC	2016q3		6	0	D2D Index	Female	Adolescents
Maseru	Mohlakeng CC	2016q3		3	0	D2D Index	Male	Adolescents
Maseru	Mohlakeng CC	2016q3	0_5yrs	18	0	D2D Index	Female	Children
Maseru	Mohlakeng CC	2016q3	0_5yrs	16	0	D2D Index	Male	Children
Maseru	Mohlakeng CC	2016q3	6_14yrs	23	0	D2D Index	Female	Children
Maseru	Mohlakeng CC	2016q3	6_14yrs	20	0	D2D Index	Male	Children
Maseru	Mohlakeng CC	2017q1		1	0	D2D Index	Female	Adults
Maseru	Mohlakeng CC	2017q1		1	0	D2D Index	Male	Adults
Maseru	Mohlakeng CC	2017q1	6_14yrs	2	0	D2D Index	Male	Children
Maseru	Mohlakeng CC	2017q4		11	1	D2D Index	Female	Adults
Maseru	Mohlakeng CC	2017q4		9	2	D2D Index	Male	Adults
Maseru	Mohlakeng CC	2017q4		6	0	D2D Index	Female	Adolescents
Maseru	Mohlakeng CC	2017q4		7	0	D2D Index	Male	Adolescents
Maseru	Mohlakeng CC	2017q4	0_5yrs	20	1	D2D Index	Female	Children
Maseru	Mohlakeng CC	2017q4	0_5yrs	19	0	D2D Index	Male	Children
Maseru	Mohlakeng CC	2017q4	6_14yrs	53	0	D2D Index	Female	Children
Maseru	Mohlakeng CC	2017q4	6_14yrs	24	0	D2D Index	Male	Children
Maseru	Mohlakeng CC	2018q1		6	0	D2D Index	Female	Adults
Maseru	Mohlakeng CC	2018q1		7	1	D2D Index	Male	Adults
Maseru	Mohlakeng CC	2018q1		2	0	D2D Index	Male	Adolescents
Maseru	Mohlakeng CC	2018q1	0_5yrs	6	0	D2D Index	Female	Children
Maseru	Mohlakeng CC	2018q1	0_5yrs	3	0	D2D Index	Male	Children
Maseru	Mohlakeng CC	2018q1	6_14yrs	6	0	D2D Index	Female	Children
Maseru	Mohlakeng CC	2018q1	6_14yrs	10	0	D2D Index	Male	Children
Maseru	Qiloane CC	2016q1		8	0	D2D Index	Female	Adults
Maseru	Qiloane CC	2016q1		7	2	D2D Index	Male	Adults
Maseru	Qiloane CC	2016q1		4	0	D2D Index	Female	Adolescents
Maseru	Qiloane CC	2016q1		5	0	D2D Index	Male	Adolescents
Maseru	Qiloane CC	2016q1	0_5yrs	11	0	D2D Index	Female	Children
Maseru	Qiloane CC	2016q1	0_5yrs	10	0	D2D Index	Male	Children
Maseru	Qiloane CC	2016q1	6_14yrs	14	0	D2D Index	Female	Children
Maseru	Qiloane CC	2016q1	6_14yrs	12	0	D2D Index	Male	Children
Maseru	Qiloane CC	2016q2		2	0	D2D Index	Female	Adults
Maseru	Qiloane CC	2016q2		1	0	D2D Index	Male	Adults
Maseru	Qiloane CC	2016q2		1	0	D2D Index	Female	Adolescents
Maseru	Qiloane CC	2016q2	0_5yrs	4	0	D2D Index	Female	Children
Maseru	Qiloane CC	2016q2	0_5yrs	6	0	D2D Index	Male	Children
Maseru	Qiloane CC	2016q2	6_14yrs	4	0	D2D Index	Female	Children
Maseru	Qiloane CC	2016q2	6_14yrs	8	0	D2D Index	Male	Children
Maseru	Qiloane CC	2016q3		2	0	D2D Index	Female	Adults
Maseru	Qiloane CC	2016q3		2	2	D2D Index	Male	Adults
Maseru	Qiloane CC	2016q3		3	0	D2D Index	Female	Adolescents
Maseru	Qiloane CC	2016q3		1	0	D2D Index	Male	Adolescents
Maseru	Qiloane CC	2016q3	0_5yrs	6	0	D2D Index	Female	Children
Maseru	Qiloane CC	2016q3	0_5yrs	5	0	D2D Index	Male	Children
Maseru	Qiloane CC	2016q3	6_14yrs	12	0	D2D Index	Female	Children
Maseru	Qiloane CC	2016q3	6_14yrs	3	0	D2D Index	Male	Children
Maseru	Ratau CC	2016q1		21	2	D2D Index	Female	Adults
Maseru	Ratau CC	2016q1		8	1	D2D Index	Male	Adults
Maseru	Ratau CC	2016q1		11	0	D2D Index	Female	Adolescents
Maseru	Ratau CC	2016q1		3	0	D2D Index	Male	Adolescents
Maseru	Ratau CC	2016q1	0_5yrs	22	0	D2D Index	Female	Children
Maseru	Ratau CC	2016q1	0_5yrs	18	1	D2D Index	Male	Children
Maseru	Ratau CC	2016q1	6_14yrs	25	0	D2D Index	Female	Children
Maseru	Ratau CC	2016q1	6_14yrs	30	0	D2D Index	Male	Children
Maseru	Ratau CC	2016q2		53	2	D2D Index	Female	Adults
Maseru	Ratau CC	2016q2		30	1	D2D Index	Male	Adults
Maseru	Ratau CC	2016q2		25	0	D2D Index	Female	Adolescents
Maseru	Ratau CC	2016q2		10	0	D2D Index	Male	Adolescents
Maseru	Ratau CC	2016q2	0_5yrs	42	0	D2D Index	Female	Children
Maseru	Ratau CC	2016q2	0_5yrs	43	0	D2D Index	Male	Children
Maseru	Ratau CC	2016q2	6_14yrs	75	0	D2D Index	Female	Children
Maseru	Ratau CC	2016q2	6_14yrs	73	0	D2D Index	Male	Children
Maseru	Ratau CC	2016q3		37	3	D2D Index	Female	Adults
Maseru	Ratau CC	2016q3		13	0	D2D Index	Male	Adults
Maseru	Ratau CC	2016q3		21	1	D2D Index	Female	Adolescents
Maseru	Ratau CC	2016q3		12	2	D2D Index	Male	Adolescents
Maseru	Ratau CC	2016q3	0_5yrs	30	0	D2D Index	Female	Children
Maseru	Ratau CC	2016q3	0_5yrs	32	0	D2D Index	Male	Children
Maseru	Ratau CC	2016q3	6_14yrs	56	0	D2D Index	Female	Children
Maseru	Ratau CC	2016q3	6_14yrs	58	1	D2D Index	Male	Children
Maseru	Semonkong UC	2016q1		4	0	D2D Index	Female	Adults
Maseru	Semonkong UC	2016q1		1	0	D2D Index	Female	Adolescents
Maseru	Semonkong UC	2016q1	0_5yrs	1	0	D2D Index	Female	Children
Maseru	Semonkong UC	2016q1	0_5yrs	1	0	D2D Index	Male	Children
Maseru	Semonkong UC	2017q1		23	2	D2D Index	Female	Adults
Maseru	Semonkong UC	2017q1		21	3	D2D Index	Male	Adults
Maseru	Semonkong UC	2017q1		16	1	D2D Index	Female	Adolescents
Maseru	Semonkong UC	2017q1		23	0	D2D Index	Male	Adolescents
Maseru	Semonkong UC	2017q1	0_5yrs	43	0	D2D Index	Female	Children
Maseru	Semonkong UC	2017q1	0_5yrs	42	0	D2D Index	Male	Children
Maseru	Semonkong UC	2017q1	6_14yrs	143	1	D2D Index	Female	Children
Maseru	Semonkong UC	2017q1	6_14yrs	142	0	D2D Index	Male	Children
Maseru	Semonkong UC	2017q3		3	0	D2D Index	Female	Adults
Maseru	Semonkong UC	2017q3	0_5yrs	5	0	D2D Index	Male	Children
Maseru	Semonkong UC	2017q3	6_14yrs	5	0	D2D Index	Female	Children
Maseru	Semonkong UC	2017q3	6_14yrs	5	0	D2D Index	Male	Children
Maseru	Semonkong UC	2017q4		9	0	D2D Index	Female	Adults
Maseru	Semonkong UC	2017q4		8	0	D2D Index	Male	Adults
Maseru	Semonkong UC	2017q4		10	0	D2D Index	Female	Adolescents
Maseru	Semonkong UC	2017q4		4	0	D2D Index	Male	Adolescents
Maseru	Semonkong UC	2017q4	0_5yrs	11	1	D2D Index	Female	Children
Maseru	Semonkong UC	2017q4	0_5yrs	21	0	D2D Index	Male	Children
Maseru	Semonkong UC	2017q4	6_14yrs	43	0	D2D Index	Female	Children
Maseru	Semonkong UC	2017q4	6_14yrs	38	0	D2D Index	Male	Children
Maseru	Semonkong UC	2018q1		9	0	D2D Index	Female	Adults
Maseru	Semonkong UC	2018q1		4	0	D2D Index	Male	Adults
Maseru	Semonkong UC	2018q1		4	0	D2D Index	Female	Adolescents
Maseru	Semonkong UC	2018q1		5	0	D2D Index	Male	Adolescents
Maseru	Semonkong UC	2018q1	0_5yrs	4	0	D2D Index	Female	Children
Maseru	Semonkong UC	2018q1	0_5yrs	1	0	D2D Index	Male	Children
Maseru	Semonkong UC	2018q1	6_14yrs	17	0	D2D Index	Female	Children
Maseru	Semonkong UC	2018q1	6_14yrs	15	0	D2D Index	Male	Children
Leribe	Bolahla CC	2016q3		91	5	D2D	Female	Adults
Leribe	Bolahla CC	2016q3		36	2	D2D	Male	Adults
Leribe	Bolahla CC	2016q3		11	0	D2D	Female	Adolescents
Leribe	Bolahla CC	2016q3		9	0	D2D	Male	Adolescents
Leribe	Bolahla CC	2016q3	0_5yrs	48	0	D2D	Female	Children
Leribe	Bolahla CC	2016q3	0_5yrs	49	0	D2D	Male	Children
Leribe	Bolahla CC	2016q3	6_14yrs	75	0	D2D	Female	Children
Leribe	Bolahla CC	2016q3	6_14yrs	45	0	D2D	Male	Children
Leribe	Hlotse UC	2015q4		144	16	D2D	Female	Adults
Leribe	Hlotse UC	2015q4		72	2	D2D	Male	Adults
Leribe	Hlotse UC	2015q4		28	1	D2D	Female	Adolescents
Leribe	Hlotse UC	2015q4		14	0	D2D	Male	Adolescents
Leribe	Hlotse UC	2015q4	0_5yrs	43	0	D2D	Female	Children
Leribe	Hlotse UC	2015q4	0_5yrs	41	0	D2D	Male	Children
Leribe	Hlotse UC	2015q4	6_14yrs	69	0	D2D	Female	Children
Leribe	Hlotse UC	2015q4	6_14yrs	56	0	D2D	Male	Children
Leribe	Hlotse UC	2016q1		257	24	D2D	Female	Adults
Leribe	Hlotse UC	2016q1		163	14	D2D	Male	Adults
Leribe	Hlotse UC	2016q1		26	1	D2D	Female	Adolescents
Leribe	Hlotse UC	2016q1		25	0	D2D	Male	Adolescents
Leribe	Hlotse UC	2016q1	0_5yrs	77	0	D2D	Female	Children
Leribe	Hlotse UC	2016q1	0_5yrs	72	0	D2D	Male	Children
Leribe	Hlotse UC	2016q1	6_14yrs	104	0	D2D	Female	Children
Leribe	Hlotse UC	2016q1	6_14yrs	91	0	D2D	Male	Children
Leribe	Hlotse UC	2016q2		128	13	D2D	Female	Adults
Leribe	Hlotse UC	2016q2		65	2	D2D	Male	Adults
Leribe	Hlotse UC	2016q2		28	0	D2D	Female	Adolescents
Leribe	Hlotse UC	2016q2		23	0	D2D	Male	Adolescents
Leribe	Hlotse UC	2016q2	0_5yrs	28	0	D2D	Female	Children
Leribe	Hlotse UC	2016q2	0_5yrs	41	0	D2D	Male	Children
Leribe	Hlotse UC	2016q2	6_14yrs	47	0	D2D	Female	Children
Leribe	Hlotse UC	2016q2	6_14yrs	43	2	D2D	Male	Children
Leribe	Hlotse UC	2016q3		36	2	D2D	Female	Adults
Leribe	Hlotse UC	2016q3		20	0	D2D	Male	Adults
Leribe	Hlotse UC	2016q3		18	0	D2D	Female	Adolescents
Leribe	Hlotse UC	2016q3		11	0	D2D	Male	Adolescents
Leribe	Hlotse UC	2016q3	0_5yrs	36	0	D2D	Female	Children
Leribe	Hlotse UC	2016q3	0_5yrs	12	0	D2D	Male	Children
Leribe	Hlotse UC	2016q3	6_14yrs	61	0	D2D	Female	Children
Leribe	Hlotse UC	2016q3	6_14yrs	53	0	D2D	Male	Children
Leribe	Hlotse UC	2016q4		17	1	D2D	Female	Adults
Leribe	Hlotse UC	2016q4		9	1	D2D	Male	Adults
Leribe	Hlotse UC	2016q4		7	0	D2D	Female	Adolescents
Leribe	Hlotse UC	2016q4		9	0	D2D	Male	Adolescents
Leribe	Hlotse UC	2016q4	0_5yrs	8	0	D2D	Female	Children
Leribe	Hlotse UC	2016q4	0_5yrs	2	0	D2D	Male	Children
Leribe	Hlotse UC	2016q4	6_14yrs	15	0	D2D	Female	Children
Leribe	Hlotse UC	2016q4	6_14yrs	24	0	D2D	Male	Children
Leribe	Hlotse UC	2017q1		5	0	D2D	Female	Adults
Leribe	Hlotse UC	2017q1		6	0	D2D	Male	Adults
Leribe	Hlotse UC	2017q1		1	0	D2D	Female	Adolescents
Leribe	Hlotse UC	2017q1	0_5yrs	4	0	D2D	Female	Children
Leribe	Hlotse UC	2017q1	0_5yrs	1	0	D2D	Male	Children
Leribe	Hlotse UC	2017q1	6_14yrs	6	0	D2D	Female	Children
Leribe	Hlotse UC	2017q1	6_14yrs	3	0	D2D	Male	Children
Leribe	Hlotse UC	2017q2		40	1	D2D	Female	Adults
Leribe	Hlotse UC	2017q2		22	0	D2D	Male	Adults
Leribe	Hlotse UC	2017q2		17	0	D2D	Female	Adolescents
Leribe	Hlotse UC	2017q2		10	0	D2D	Male	Adolescents
Leribe	Hlotse UC	2017q2	0_5yrs	12	0	D2D	Female	Children
Leribe	Hlotse UC	2017q2	0_5yrs	10	0	D2D	Male	Children
Leribe	Hlotse UC	2017q2	6_14yrs	40	0	D2D	Female	Children
Leribe	Hlotse UC	2017q2	6_14yrs	26	0	D2D	Male	Children
Leribe	Hlotse UC	2017q3		12	5	D2D	Female	Adults
Leribe	Hlotse UC	2017q3		10	2	D2D	Male	Adults
Leribe	Hlotse UC	2017q3		3	0	D2D	Female	Adolescents
Leribe	Hlotse UC	2017q3		1	0	D2D	Male	Adolescents
Leribe	Hlotse UC	2017q3	6_14yrs	7	0	D2D	Female	Children
Leribe	Hlotse UC	2017q3	6_14yrs	3	0	D2D	Male	Children
Leribe	Hlotse UC	2017q4		6	0	D2D	Female	Adults
Leribe	Hlotse UC	2017q4		6	0	D2D	Male	Adults
Leribe	Hlotse UC	2017q4		3	0	D2D	Female	Adolescents
Leribe	Hlotse UC	2017q4		1	0	D2D	Male	Adolescents
Leribe	Hlotse UC	2017q4	0_5yrs	2	0	D2D	Female	Children
Leribe	Hlotse UC	2017q4	0_5yrs	3	0	D2D	Male	Children
Leribe	Hlotse UC	2017q4	6_14yrs	17	0	D2D	Female	Children
Leribe	Hlotse UC	2018q1		16	1	D2D	Female	Adults
Leribe	Hlotse UC	2018q1		8	0	D2D	Male	Adults
Leribe	Hlotse UC	2018q1		6	0	D2D	Female	Adolescents
Leribe	Hlotse UC	2018q1		1	0	D2D	Male	Adolescents
Leribe	Hlotse UC	2018q1	0_5yrs	1	0	D2D	Female	Children
Leribe	Hlotse UC	2018q1	0_5yrs	3	0	D2D	Male	Children
Leribe	Hlotse UC	2018q1	6_14yrs	4	0	D2D	Female	Children
Leribe	Hlotse UC	2018q1	6_14yrs	6	0	D2D	Male	Children
Leribe	Litjotjela CC	2015q4		72	6	D2D	Female	Adults
Leribe	Litjotjela CC	2015q4		46	1	D2D	Male	Adults
Leribe	Litjotjela CC	2015q4		15	0	D2D	Female	Adolescents
Leribe	Litjotjela CC	2015q4		14	0	D2D	Male	Adolescents
Leribe	Litjotjela CC	2015q4	0_5yrs	18	0	D2D	Female	Children
Leribe	Litjotjela CC	2015q4	0_5yrs	27	0	D2D	Male	Children
Leribe	Litjotjela CC	2015q4	6_14yrs	70	0	D2D	Female	Children
Leribe	Litjotjela CC	2015q4	6_14yrs	42	0	D2D	Male	Children
Leribe	Litjotjela CC	2016q1		86	1	D2D	Female	Adults
Leribe	Litjotjela CC	2016q1		44	7	D2D	Male	Adults
Leribe	Litjotjela CC	2016q1		16	0	D2D	Female	Adolescents
Leribe	Litjotjela CC	2016q1		16	1	D2D	Male	Adolescents
Leribe	Litjotjela CC	2016q1	0_5yrs	30	1	D2D	Female	Children
Leribe	Litjotjela CC	2016q1	0_5yrs	29	1	D2D	Male	Children
Leribe	Litjotjela CC	2016q1	6_14yrs	34	0	D2D	Female	Children
Leribe	Litjotjela CC	2016q1	6_14yrs	38	0	D2D	Male	Children
Leribe	Litjotjela CC	2016q2		49	0	D2D	Female	Adults
Leribe	Litjotjela CC	2016q2		10	1	D2D	Male	Adults
Leribe	Litjotjela CC	2016q2		2	0	D2D	Female	Adolescents
Leribe	Litjotjela CC	2016q2		1	0	D2D	Male	Adolescents
Leribe	Litjotjela CC	2016q2	0_5yrs	11	0	D2D	Female	Children
Leribe	Litjotjela CC	2016q2	0_5yrs	7	0	D2D	Male	Children
Leribe	Litjotjela CC	2016q2	6_14yrs	8	0	D2D	Female	Children
Leribe	Litjotjela CC	2016q2	6_14yrs	8	0	D2D	Male	Children
Leribe	Litjotjela CC	2016q3		21	1	D2D	Female	Adults
Leribe	Litjotjela CC	2016q3		17	1	D2D	Male	Adults
Leribe	Litjotjela CC	2016q3		2	0	D2D	Female	Adolescents
Leribe	Litjotjela CC	2016q3		5	0	D2D	Male	Adolescents
Leribe	Litjotjela CC	2016q3	0_5yrs	12	0	D2D	Female	Children
Leribe	Litjotjela CC	2016q3	0_5yrs	12	0	D2D	Male	Children
Leribe	Litjotjela CC	2016q3	6_14yrs	21	0	D2D	Female	Children
Leribe	Litjotjela CC	2016q3	6_14yrs	13	0	D2D	Male	Children
Leribe	Litjotjela CC	2016q4		4	0	D2D	Female	Adults
Leribe	Litjotjela CC	2016q4	0_5yrs	3	0	D2D	Female	Children
Leribe	Litjotjela CC	2016q4	0_5yrs	4	0	D2D	Male	Children
Leribe	Litjotjela CC	2016q4	6_14yrs	7	0	D2D	Female	Children
Leribe	Litjotjela CC	2016q4	6_14yrs	3	0	D2D	Male	Children
Leribe	Litjotjela CC	2017q1		6	0	D2D	Female	Adults
Leribe	Litjotjela CC	2017q1		5	0	D2D	Male	Adults
Leribe	Litjotjela CC	2017q1		3	0	D2D	Female	Adolescents
Leribe	Litjotjela CC	2017q1	0_5yrs	2	0	D2D	Female	Children
Leribe	Litjotjela CC	2017q1	0_5yrs	2	0	D2D	Male	Children
Leribe	Litjotjela CC	2017q1	6_14yrs	2	0	D2D	Female	Children
Leribe	Litjotjela CC	2017q1	6_14yrs	2	0	D2D	Male	Children
Leribe	Mamafubelu CC	2015q4		48	5	D2D	Female	Adults
Leribe	Mamafubelu CC	2015q4		19	4	D2D	Male	Adults
Leribe	Mamafubelu CC	2015q4		10	1	D2D	Female	Adolescents
Leribe	Mamafubelu CC	2015q4		3	0	D2D	Male	Adolescents
Leribe	Mamafubelu CC	2015q4	0_5yrs	13	0	D2D	Female	Children
Leribe	Mamafubelu CC	2015q4	0_5yrs	17	0	D2D	Male	Children
Leribe	Mamafubelu CC	2015q4	6_14yrs	43	0	D2D	Female	Children
Leribe	Mamafubelu CC	2015q4	6_14yrs	56	1	D2D	Male	Children
Leribe	Mamafubelu CC	2016q1		147	9	D2D	Female	Adults
Leribe	Mamafubelu CC	2016q1		89	4	D2D	Male	Adults
Leribe	Mamafubelu CC	2016q1		18	0	D2D	Female	Adolescents
Leribe	Mamafubelu CC	2016q1		16	0	D2D	Male	Adolescents
Leribe	Mamafubelu CC	2016q1	0_5yrs	40	0	D2D	Female	Children
Leribe	Mamafubelu CC	2016q1	0_5yrs	41	0	D2D	Male	Children
Leribe	Mamafubelu CC	2016q1	6_14yrs	40	0	D2D	Female	Children
Leribe	Mamafubelu CC	2016q1	6_14yrs	42	0	D2D	Male	Children
Leribe	Mamafubelu CC	2016q2		94	10	D2D	Female	Adults
Leribe	Mamafubelu CC	2016q2		27	1	D2D	Male	Adults
Leribe	Mamafubelu CC	2016q2		21	0	D2D	Female	Adolescents
Leribe	Mamafubelu CC	2016q2		8	0	D2D	Male	Adolescents
Leribe	Mamafubelu CC	2016q2	0_5yrs	20	0	D2D	Female	Children
Leribe	Mamafubelu CC	2016q2	0_5yrs	22	0	D2D	Male	Children
Leribe	Mamafubelu CC	2016q2	6_14yrs	41	0	D2D	Female	Children
Leribe	Mamafubelu CC	2016q2	6_14yrs	34	0	D2D	Male	Children
Leribe	Mamafubelu CC	2016q3		122	8	D2D	Female	Adults
Leribe	Mamafubelu CC	2016q3		62	3	D2D	Male	Adults
Leribe	Mamafubelu CC	2016q3		23	1	D2D	Female	Adolescents
Leribe	Mamafubelu CC	2016q3		14	1	D2D	Male	Adolescents
Leribe	Mamafubelu CC	2016q3	0_5yrs	45	0	D2D	Female	Children
Leribe	Mamafubelu CC	2016q3	0_5yrs	41	0	D2D	Male	Children
Leribe	Mamafubelu CC	2016q3	6_14yrs	74	0	D2D	Female	Children
Leribe	Mamafubelu CC	2016q3	6_14yrs	92	0	D2D	Male	Children
Leribe	Mamafubelu CC	2016q4		14	0	D2D	Female	Adults
Leribe	Mamafubelu CC	2016q4		6	0	D2D	Male	Adults
Leribe	Mamafubelu CC	2016q4		5	0	D2D	Female	Adolescents
Leribe	Mamafubelu CC	2016q4		7	0	D2D	Male	Adolescents
Leribe	Mamafubelu CC	2016q4	0_5yrs	7	0	D2D	Female	Children
Leribe	Mamafubelu CC	2016q4	0_5yrs	4	0	D2D	Male	Children
Leribe	Mamafubelu CC	2016q4	6_14yrs	18	0	D2D	Female	Children
Leribe	Mamafubelu CC	2016q4	6_14yrs	17	0	D2D	Male	Children
Leribe	Mamafubelu CC	2017q1		61	1	D2D	Female	Adults
Leribe	Mamafubelu CC	2017q1		50	1	D2D	Male	Adults
Leribe	Mamafubelu CC	2017q1		15	0	D2D	Female	Adolescents
Leribe	Mamafubelu CC	2017q1		10	0	D2D	Male	Adolescents
Leribe	Mamafubelu CC	2017q1	0_5yrs	26	0	D2D	Female	Children
Leribe	Mamafubelu CC	2017q1	0_5yrs	15	0	D2D	Male	Children
Leribe	Mamafubelu CC	2017q1	6_14yrs	51	0	D2D	Female	Children
Leribe	Mamafubelu CC	2017q1	6_14yrs	51	0	D2D	Male	Children
Leribe	Mamafubelu CC	2017q2		70	0	D2D	Female	Adults
Leribe	Mamafubelu CC	2017q2		49	2	D2D	Male	Adults
Leribe	Mamafubelu CC	2017q2		12	0	D2D	Female	Adolescents
Leribe	Mamafubelu CC	2017q2		12	0	D2D	Male	Adolescents
Leribe	Mamafubelu CC	2017q2	0_5yrs	9	0	D2D	Female	Children
Leribe	Mamafubelu CC	2017q2	0_5yrs	5	0	D2D	Male	Children
Leribe	Mamafubelu CC	2017q2	6_14yrs	10	0	D2D	Female	Children
Leribe	Mamafubelu CC	2017q2	6_14yrs	16	0	D2D	Male	Children
Leribe	Mamafubelu CC	2017q3		16	1	D2D	Female	Adults
Leribe	Mamafubelu CC	2017q3		12	0	D2D	Male	Adults
Leribe	Mamafubelu CC	2017q3		8	0	D2D	Female	Adolescents
Leribe	Mamafubelu CC	2017q3		2	0	D2D	Male	Adolescents
Leribe	Mamafubelu CC	2017q3	0_5yrs	1	0	D2D	Female	Children
Leribe	Mamafubelu CC	2017q3	0_5yrs	5	0	D2D	Male	Children
Leribe	Mamafubelu CC	2017q3	6_14yrs	9	0	D2D	Female	Children
Leribe	Mamafubelu CC	2017q3	6_14yrs	20	0	D2D	Male	Children
Leribe	Mamafubelu CC	2017q4		40	0	D2D	Female	Adults
Leribe	Mamafubelu CC	2017q4		37	0	D2D	Male	Adults
Leribe	Mamafubelu CC	2017q4		16	0	D2D	Female	Adolescents
Leribe	Mamafubelu CC	2017q4		8	0	D2D	Male	Adolescents
Leribe	Mamafubelu CC	2017q4	0_5yrs	7	0	D2D	Female	Children
Leribe	Mamafubelu CC	2017q4	0_5yrs	7	0	D2D	Male	Children
Leribe	Mamafubelu CC	2017q4	6_14yrs	27	0	D2D	Female	Children
Leribe	Mamafubelu CC	2017q4	6_14yrs	23	0	D2D	Male	Children
Leribe	Mamafubelu CC	2018q1		144	5	D2D	Female	Adults
Leribe	Mamafubelu CC	2018q1		115	6	D2D	Male	Adults
Leribe	Mamafubelu CC	2018q1		49	0	D2D	Female	Adolescents
Leribe	Mamafubelu CC	2018q1		32	0	D2D	Male	Adolescents
Leribe	Mamafubelu CC	2018q1	0_5yrs	35	0	D2D	Female	Children
Leribe	Mamafubelu CC	2018q1	0_5yrs	37	0	D2D	Male	Children
Leribe	Mamafubelu CC	2018q1	6_14yrs	95	0	D2D	Female	Children
Leribe	Mamafubelu CC	2018q1	6_14yrs	105	0	D2D	Male	Children
Leribe	Manka CC	2016q2		13	1	D2D	Female	Adults
Leribe	Manka CC	2016q2		5	0	D2D	Male	Adults
Leribe	Manka CC	2016q2		4	1	D2D	Female	Adolescents
Leribe	Manka CC	2016q2	0_5yrs	7	0	D2D	Female	Children
Leribe	Manka CC	2016q2	0_5yrs	5	0	D2D	Male	Children
Leribe	Manka CC	2016q2	6_14yrs	9	0	D2D	Female	Children
Leribe	Manka CC	2016q2	6_14yrs	5	0	D2D	Male	Children
Leribe	Manka CC	2016q3		92	6	D2D	Female	Adults
Leribe	Manka CC	2016q3		52	4	D2D	Male	Adults
Leribe	Manka CC	2016q3		15	0	D2D	Female	Adolescents
Leribe	Manka CC	2016q3		9	0	D2D	Male	Adolescents
Leribe	Manka CC	2016q3	0_5yrs	33	0	D2D	Female	Children
Leribe	Manka CC	2016q3	0_5yrs	27	0	D2D	Male	Children
Leribe	Manka CC	2016q3	6_14yrs	63	0	D2D	Female	Children
Leribe	Manka CC	2016q3	6_14yrs	45	1	D2D	Male	Children
Leribe	Manka CC	2016q4		124	3	D2D	Female	Adults
Leribe	Manka CC	2016q4		87	3	D2D	Male	Adults
Leribe	Manka CC	2016q4		39	0	D2D	Female	Adolescents
Leribe	Manka CC	2016q4		42	0	D2D	Male	Adolescents
Leribe	Manka CC	2016q4	0_5yrs	57	0	D2D	Female	Children
Leribe	Manka CC	2016q4	0_5yrs	49	0	D2D	Male	Children
Leribe	Manka CC	2016q4	6_14yrs	204	0	D2D	Female	Children
Leribe	Manka CC	2016q4	6_14yrs	153	1	D2D	Male	Children
Leribe	Manka CC	2017q1		126	8	D2D	Female	Adults
Leribe	Manka CC	2017q1		67	2	D2D	Male	Adults
Leribe	Manka CC	2017q1		35	1	D2D	Female	Adolescents
Leribe	Manka CC	2017q1		15	0	D2D	Male	Adolescents
Leribe	Manka CC	2017q1	0_5yrs	51	1	D2D	Female	Children
Leribe	Manka CC	2017q1	0_5yrs	58	0	D2D	Male	Children
Leribe	Manka CC	2017q1	6_14yrs	112	0	D2D	Female	Children
Leribe	Manka CC	2017q1	6_14yrs	125	0	D2D	Male	Children
Leribe	Manka CC	2017q2		32	1	D2D	Female	Adults
Leribe	Manka CC	2017q2		39	1	D2D	Male	Adults
Leribe	Manka CC	2017q2		16	0	D2D	Female	Adolescents
Leribe	Manka CC	2017q2		6	0	D2D	Male	Adolescents
Leribe	Manka CC	2017q2	0_5yrs	6	0	D2D	Female	Children
Leribe	Manka CC	2017q2	0_5yrs	5	0	D2D	Male	Children
Leribe	Manka CC	2017q2	6_14yrs	12	0	D2D	Female	Children
Leribe	Manka CC	2017q2	6_14yrs	12	0	D2D	Male	Children
Leribe	Manka CC	2017q3		94	2	D2D	Female	Adults
Leribe	Manka CC	2017q3		69	1	D2D	Male	Adults
Leribe	Manka CC	2017q3		19	0	D2D	Female	Adolescents
Leribe	Manka CC	2017q3		16	0	D2D	Male	Adolescents
Leribe	Manka CC	2017q3	0_5yrs	25	0	D2D	Female	Children
Leribe	Manka CC	2017q3	0_5yrs	24	0	D2D	Male	Children
Leribe	Manka CC	2017q3	6_14yrs	40	0	D2D	Female	Children
Leribe	Manka CC	2017q3	6_14yrs	36	0	D2D	Male	Children
Leribe	Manka CC	2017q4		30	3	D2D	Female	Adults
Leribe	Manka CC	2017q4		16	0	D2D	Male	Adults
Leribe	Manka CC	2017q4		10	0	D2D	Female	Adolescents
Leribe	Manka CC	2017q4		9	0	D2D	Male	Adolescents
Leribe	Manka CC	2017q4	0_5yrs	9	0	D2D	Female	Children
Leribe	Manka CC	2017q4	0_5yrs	14	0	D2D	Male	Children
Leribe	Manka CC	2017q4	6_14yrs	37	1	D2D	Female	Children
Leribe	Manka CC	2017q4	6_14yrs	31	0	D2D	Male	Children
Leribe	Manka CC	2018q1		183	3	D2D	Female	Adults
Leribe	Manka CC	2018q1		174	1	D2D	Male	Adults
Leribe	Manka CC	2018q1		52	0	D2D	Female	Adolescents
Leribe	Manka CC	2018q1		37	0	D2D	Male	Adolescents
Leribe	Manka CC	2018q1	0_5yrs	37	0	D2D	Female	Children
Leribe	Manka CC	2018q1	0_5yrs	36	0	D2D	Male	Children
Leribe	Manka CC	2018q1	6_14yrs	96	0	D2D	Female	Children
Leribe	Manka CC	2018q1	6_14yrs	106	0	D2D	Male	Children
Leribe	Maputsoe UC & Hleoheng CC	2016q1		173	24	D2D	Female	Adults
Leribe	Maputsoe UC & Hleoheng CC	2016q1		137	3	D2D	Male	Adults
Leribe	Maputsoe UC & Hleoheng CC	2016q1		16	0	D2D	Female	Adolescents
Leribe	Maputsoe UC & Hleoheng CC	2016q1		13	0	D2D	Male	Adolescents
Leribe	Maputsoe UC & Hleoheng CC	2016q1	0_5yrs	8	0	D2D	Female	Children
Leribe	Maputsoe UC & Hleoheng CC	2016q1	0_5yrs	8	0	D2D	Male	Children
Leribe	Maputsoe UC & Hleoheng CC	2016q1	6_14yrs	28	0	D2D	Female	Children
Leribe	Maputsoe UC & Hleoheng CC	2016q1	6_14yrs	19	0	D2D	Male	Children
Leribe	Maputsoe UC & Hleoheng CC	2016q2		144	9	D2D	Female	Adults
Leribe	Maputsoe UC & Hleoheng CC	2016q2		74	8	D2D	Male	Adults
Leribe	Maputsoe UC & Hleoheng CC	2016q2		18	0	D2D	Female	Adolescents
Leribe	Maputsoe UC & Hleoheng CC	2016q2		14	1	D2D	Male	Adolescents
Leribe	Maputsoe UC & Hleoheng CC	2016q2	0_5yrs	42	0	D2D	Female	Children
Leribe	Maputsoe UC & Hleoheng CC	2016q2	0_5yrs	36	1	D2D	Male	Children
Leribe	Maputsoe UC & Hleoheng CC	2016q2	6_14yrs	56	0	D2D	Female	Children
Leribe	Maputsoe UC & Hleoheng CC	2016q2	6_14yrs	41	0	D2D	Male	Children
Leribe	Maputsoe UC & Hleoheng CC	2016q3		64	1	D2D	Female	Adults
Leribe	Maputsoe UC & Hleoheng CC	2016q3		33	4	D2D	Male	Adults
Leribe	Maputsoe UC & Hleoheng CC	2016q3		28	1	D2D	Female	Adolescents
Leribe	Maputsoe UC & Hleoheng CC	2016q3		18	1	D2D	Male	Adolescents
Leribe	Maputsoe UC & Hleoheng CC	2016q3	0_5yrs	39	0	D2D	Female	Children
Leribe	Maputsoe UC & Hleoheng CC	2016q3	0_5yrs	17	0	D2D	Male	Children
Leribe	Maputsoe UC & Hleoheng CC	2016q3	6_14yrs	62	0	D2D	Female	Children
Leribe	Maputsoe UC & Hleoheng CC	2016q3	6_14yrs	52	1	D2D	Male	Children
Leribe	Maputsoe UC & Hleoheng CC	2016q4		16	0	D2D	Female	Adults
Leribe	Maputsoe UC & Hleoheng CC	2016q4		8	1	D2D	Male	Adults
Leribe	Maputsoe UC & Hleoheng CC	2016q4		2	0	D2D	Female	Adolescents
Leribe	Maputsoe UC & Hleoheng CC	2016q4		3	0	D2D	Male	Adolescents
Leribe	Maputsoe UC & Hleoheng CC	2016q4	0_5yrs	12	0	D2D	Female	Children
Leribe	Maputsoe UC & Hleoheng CC	2016q4	0_5yrs	11	0	D2D	Male	Children
Leribe	Maputsoe UC & Hleoheng CC	2016q4	6_14yrs	32	0	D2D	Female	Children
Leribe	Maputsoe UC & Hleoheng CC	2016q4	6_14yrs	28	1	D2D	Male	Children
Leribe	Maputsoe UC & Hleoheng CC	2017q1		150	11	D2D	Female	Adults
Leribe	Maputsoe UC & Hleoheng CC	2017q1		75	9	D2D	Male	Adults
Leribe	Maputsoe UC & Hleoheng CC	2017q1		45	1	D2D	Female	Adolescents
Leribe	Maputsoe UC & Hleoheng CC	2017q1		28	0	D2D	Male	Adolescents
Leribe	Maputsoe UC & Hleoheng CC	2017q1	0_5yrs	78	0	D2D	Female	Children
Leribe	Maputsoe UC & Hleoheng CC	2017q1	0_5yrs	45	0	D2D	Male	Children
Leribe	Maputsoe UC & Hleoheng CC	2017q1	6_14yrs	131	1	D2D	Female	Children
Leribe	Maputsoe UC & Hleoheng CC	2017q1	6_14yrs	118	0	D2D	Male	Children
Leribe	Maputsoe UC & Hleoheng CC	2017q2		37	2	D2D	Female	Adults
Leribe	Maputsoe UC & Hleoheng CC	2017q2		31	1	D2D	Male	Adults
Leribe	Maputsoe UC & Hleoheng CC	2017q2		23	0	D2D	Female	Adolescents
Leribe	Maputsoe UC & Hleoheng CC	2017q2		13	0	D2D	Male	Adolescents
Leribe	Maputsoe UC & Hleoheng CC	2017q2	0_5yrs	7	0	D2D	Female	Children
Leribe	Maputsoe UC & Hleoheng CC	2017q2	0_5yrs	11	0	D2D	Male	Children
Leribe	Maputsoe UC & Hleoheng CC	2017q2	6_14yrs	26	0	D2D	Female	Children
Leribe	Maputsoe UC & Hleoheng CC	2017q2	6_14yrs	33	0	D2D	Male	Children
Leribe	Maputsoe UC & Hleoheng CC	2017q3		109	4	D2D	Female	Adults
Leribe	Maputsoe UC & Hleoheng CC	2017q3		58	1	D2D	Male	Adults
Leribe	Maputsoe UC & Hleoheng CC	2017q3		26	1	D2D	Female	Adolescents
Leribe	Maputsoe UC & Hleoheng CC	2017q3		20	0	D2D	Male	Adolescents
Leribe	Maputsoe UC & Hleoheng CC	2017q3	0_5yrs	19	0	D2D	Female	Children
Leribe	Maputsoe UC & Hleoheng CC	2017q3	0_5yrs	19	0	D2D	Male	Children
Leribe	Maputsoe UC & Hleoheng CC	2017q3	6_14yrs	73	1	D2D	Female	Children
Leribe	Maputsoe UC & Hleoheng CC	2017q3	6_14yrs	42	0	D2D	Male	Children
Leribe	Maputsoe UC & Hleoheng CC	2017q4		108	11	D2D	Female	Adults
Leribe	Maputsoe UC & Hleoheng CC	2017q4		97	7	D2D	Male	Adults
Leribe	Maputsoe UC & Hleoheng CC	2017q4		53	1	D2D	Female	Adolescents
Leribe	Maputsoe UC & Hleoheng CC	2017q4		26	0	D2D	Male	Adolescents
Leribe	Maputsoe UC & Hleoheng CC	2017q4	0_5yrs	25	0	D2D	Female	Children
Leribe	Maputsoe UC & Hleoheng CC	2017q4	0_5yrs	20	0	D2D	Male	Children
Leribe	Maputsoe UC & Hleoheng CC	2017q4	6_14yrs	72	0	D2D	Female	Children
Leribe	Maputsoe UC & Hleoheng CC	2017q4	6_14yrs	76	0	D2D	Male	Children
Leribe	Maputsoe UC & Hleoheng CC	2018q1		70	1	D2D	Female	Adults
Leribe	Maputsoe UC & Hleoheng CC	2018q1		59	5	D2D	Male	Adults
Leribe	Maputsoe UC & Hleoheng CC	2018q1		18	0	D2D	Female	Adolescents
Leribe	Maputsoe UC & Hleoheng CC	2018q1		4	0	D2D	Male	Adolescents
Leribe	Maputsoe UC & Hleoheng CC	2018q1	0_5yrs	12	0	D2D	Female	Children
Leribe	Maputsoe UC & Hleoheng CC	2018q1	0_5yrs	20	0	D2D	Male	Children
Leribe	Maputsoe UC & Hleoheng CC	2018q1	6_14yrs	27	0	D2D	Female	Children
Leribe	Maputsoe UC & Hleoheng CC	2018q1	6_14yrs	22	0	D2D	Male	Children
Leribe	Matsoku CC	2016q4		409	10	D2D	Female	Adults
Leribe	Matsoku CC	2016q4		313	15	D2D	Male	Adults
Leribe	Matsoku CC	2016q4		131	0	D2D	Female	Adolescents
Leribe	Matsoku CC	2016q4		74	1	D2D	Male	Adolescents
Leribe	Matsoku CC	2016q4	0_5yrs	260	0	D2D	Female	Children
Leribe	Matsoku CC	2016q4	0_5yrs	246	1	D2D	Male	Children
Leribe	Matsoku CC	2016q4	6_14yrs	676	1	D2D	Female	Children
Leribe	Matsoku CC	2016q4	6_14yrs	499	2	D2D	Male	Children
Leribe	Matsoku CC	2017q1		276	12	D2D	Female	Adults
Leribe	Matsoku CC	2017q1		293	14	D2D	Male	Adults
Leribe	Matsoku CC	2017q1		111	1	D2D	Female	Adolescents
Leribe	Matsoku CC	2017q1		89	0	D2D	Male	Adolescents
Leribe	Matsoku CC	2017q1	0_5yrs	165	0	D2D	Female	Children
Leribe	Matsoku CC	2017q1	0_5yrs	181	1	D2D	Male	Children
Leribe	Matsoku CC	2017q1	6_14yrs	453	1	D2D	Female	Children
Leribe	Matsoku CC	2017q1	6_14yrs	423	0	D2D	Male	Children
Leribe	Matsoku CC	2017q2		1	1	D2D	Female	Adults
Leribe	Matsoku CC	2017q2		3	0	D2D	Male	Adults
Leribe	Matsoku CC	2017q2		2	0	D2D	Female	Adolescents
Leribe	Matsoku CC	2017q2		2	0	D2D	Male	Adolescents
Leribe	Matsoku CC	2017q2	0_5yrs	1	0	D2D	Female	Children
Leribe	Matsoku CC	2017q2	6_14yrs	2	0	D2D	Female	Children
Leribe	Matsoku CC	2017q4		194	5	D2D	Female	Adults
Leribe	Matsoku CC	2017q4		140	3	D2D	Male	Adults
Leribe	Matsoku CC	2017q4		41	0	D2D	Female	Adolescents
Leribe	Matsoku CC	2017q4		18	0	D2D	Male	Adolescents
Leribe	Matsoku CC	2017q4	0_5yrs	76	0	D2D	Female	Children
Leribe	Matsoku CC	2017q4	0_5yrs	63	0	D2D	Male	Children
Leribe	Matsoku CC	2017q4	6_14yrs	167	0	D2D	Female	Children
Leribe	Matsoku CC	2017q4	6_14yrs	110	0	D2D	Male	Children
Leribe	Matsoku CC	2018q1		191	4	D2D	Female	Adults
Leribe	Matsoku CC	2018q1		218	10	D2D	Male	Adults
Leribe	Matsoku CC	2018q1		52	0	D2D	Female	Adolescents
Leribe	Matsoku CC	2018q1		56	0	D2D	Male	Adolescents
Leribe	Matsoku CC	2018q1	0_5yrs	65	0	D2D	Female	Children
Leribe	Matsoku CC	2018q1	0_5yrs	62	0	D2D	Male	Children
Leribe	Matsoku CC	2018q1	6_14yrs	193	0	D2D	Female	Children
Leribe	Matsoku CC	2018q1	6_14yrs	167	0	D2D	Male	Children
Leribe	Ramapepe CC	2016q1		240	5	D2D	Female	Adults
Leribe	Ramapepe CC	2016q1		99	3	D2D	Male	Adults
Leribe	Ramapepe CC	2016q1		36	0	D2D	Female	Adolescents
Leribe	Ramapepe CC	2016q1		19	0	D2D	Male	Adolescents
Leribe	Ramapepe CC	2016q1	0_5yrs	86	0	D2D	Female	Children
Leribe	Ramapepe CC	2016q1	0_5yrs	85	0	D2D	Male	Children
Leribe	Ramapepe CC	2016q1	6_14yrs	161	1	D2D	Female	Children
Leribe	Ramapepe CC	2016q1	6_14yrs	107	0	D2D	Male	Children
Leribe	Ramapepe CC	2016q2		47	0	D2D	Female	Adults
Leribe	Ramapepe CC	2016q2		23	2	D2D	Male	Adults
Leribe	Ramapepe CC	2016q2		12	0	D2D	Female	Adolescents
Leribe	Ramapepe CC	2016q2		2	0	D2D	Male	Adolescents
Leribe	Ramapepe CC	2016q2	0_5yrs	13	0	D2D	Female	Children
Leribe	Ramapepe CC	2016q2	0_5yrs	10	0	D2D	Male	Children
Leribe	Ramapepe CC	2016q2	6_14yrs	11	0	D2D	Female	Children
Leribe	Ramapepe CC	2016q2	6_14yrs	8	0	D2D	Male	Children
Leribe	Ramapepe CC	2016q3		5	0	D2D	Female	Adults
Leribe	Ramapepe CC	2016q3		2	0	D2D	Male	Adults
Leribe	Ramapepe CC	2016q3		2	0	D2D	Female	Adolescents
Leribe	Ramapepe CC	2016q3	0_5yrs	5	0	D2D	Female	Children
Leribe	Ramapepe CC	2016q3	0_5yrs	2	0	D2D	Male	Children
Leribe	Ramapepe CC	2016q3	6_14yrs	6	0	D2D	Female	Children
Leribe	Ramapepe CC	2016q3	6_14yrs	5	0	D2D	Male	Children
Leribe	Sephokong CC & Maisa-Phoka CC	2016q1		11	1	D2D	Female	Adults
Leribe	Sephokong CC & Maisa-Phoka CC	2016q1		4	0	D2D	Male	Adults
Leribe	Sephokong CC & Maisa-Phoka CC	2016q1	0_5yrs	3	0	D2D	Female	Children
Leribe	Sephokong CC & Maisa-Phoka CC	2016q1	6_14yrs	1	0	D2D	Female	Children
Leribe	Sephokong CC & Maisa-Phoka CC	2016q1	6_14yrs	2	0	D2D	Male	Children
Leribe	Sephokong CC & Maisa-Phoka CC	2016q2		19	1	D2D	Female	Adults
Leribe	Sephokong CC & Maisa-Phoka CC	2016q2		5	0	D2D	Male	Adults
Leribe	Sephokong CC & Maisa-Phoka CC	2016q2		2	0	D2D	Female	Adolescents
Leribe	Sephokong CC & Maisa-Phoka CC	2016q2		4	0	D2D	Male	Adolescents
Leribe	Sephokong CC & Maisa-Phoka CC	2016q2	0_5yrs	5	0	D2D	Female	Children
Leribe	Sephokong CC & Maisa-Phoka CC	2016q2	0_5yrs	3	0	D2D	Male	Children
Leribe	Sephokong CC & Maisa-Phoka CC	2016q2	6_14yrs	2	0	D2D	Female	Children
Leribe	Sephokong CC & Maisa-Phoka CC	2016q2	6_14yrs	8	0	D2D	Male	Children
Leribe	Sephokong CC & Maisa-Phoka CC	2016q3		38	4	D2D	Female	Adults
Leribe	Sephokong CC & Maisa-Phoka CC	2016q3		18	0	D2D	Male	Adults
Leribe	Sephokong CC & Maisa-Phoka CC	2016q3		5	0	D2D	Female	Adolescents
Leribe	Sephokong CC & Maisa-Phoka CC	2016q3		8	1	D2D	Male	Adolescents
Leribe	Sephokong CC & Maisa-Phoka CC	2016q3	0_5yrs	19	0	D2D	Female	Children
Leribe	Sephokong CC & Maisa-Phoka CC	2016q3	0_5yrs	14	0	D2D	Male	Children
Leribe	Sephokong CC & Maisa-Phoka CC	2016q3	6_14yrs	31	0	D2D	Female	Children
Leribe	Sephokong CC & Maisa-Phoka CC	2016q3	6_14yrs	11	0	D2D	Male	Children
Leribe	Sephokong CC & Maisa-Phoka CC	2017q4		155	5	D2D	Female	Adults
Leribe	Sephokong CC & Maisa-Phoka CC	2017q4		100	1	D2D	Male	Adults
Leribe	Sephokong CC & Maisa-Phoka CC	2017q4		61	2	D2D	Female	Adolescents
Leribe	Sephokong CC & Maisa-Phoka CC	2017q4		27	0	D2D	Male	Adolescents
Leribe	Sephokong CC & Maisa-Phoka CC	2017q4	0_5yrs	32	0	D2D	Female	Children
Leribe	Sephokong CC & Maisa-Phoka CC	2017q4	0_5yrs	35	0	D2D	Male	Children
Leribe	Sephokong CC & Maisa-Phoka CC	2017q4	6_14yrs	159	0	D2D	Female	Children
Leribe	Sephokong CC & Maisa-Phoka CC	2017q4	6_14yrs	96	0	D2D	Male	Children
Leribe	Sephokong CC & Maisa-Phoka CC	2018q1		9	0	D2D	Female	Adults
Leribe	Sephokong CC & Maisa-Phoka CC	2018q1		9	0	D2D	Male	Adults
Leribe	Sephokong CC & Maisa-Phoka CC	2018q1		6	1	D2D	Female	Adolescents
Leribe	Sephokong CC & Maisa-Phoka CC	2018q1		3	0	D2D	Male	Adolescents
Leribe	Sephokong CC & Maisa-Phoka CC	2018q1	6_14yrs	5	0	D2D	Female	Children
Leribe	Sephokong CC & Maisa-Phoka CC	2018q1	6_14yrs	2	0	D2D	Male	Children
Leribe	Tsuili-Tsuili CC	2016q2		43	3	D2D	Female	Adults
Leribe	Tsuili-Tsuili CC	2016q2		19	1	D2D	Male	Adults
Leribe	Tsuili-Tsuili CC	2016q2		7	0	D2D	Female	Adolescents
Leribe	Tsuili-Tsuili CC	2016q2		8	0	D2D	Male	Adolescents
Leribe	Tsuili-Tsuili CC	2016q2	0_5yrs	10	0	D2D	Female	Children
Leribe	Tsuili-Tsuili CC	2016q2	0_5yrs	2	0	D2D	Male	Children
Leribe	Tsuili-Tsuili CC	2016q2	6_14yrs	20	0	D2D	Female	Children
Leribe	Tsuili-Tsuili CC	2016q2	6_14yrs	17	0	D2D	Male	Children
Leribe	Tsuili-Tsuili CC	2016q3		128	6	D2D	Female	Adults
Leribe	Tsuili-Tsuili CC	2016q3		80	4	D2D	Male	Adults
Leribe	Tsuili-Tsuili CC	2016q3		41	0	D2D	Female	Adolescents
Leribe	Tsuili-Tsuili CC	2016q3		25	1	D2D	Male	Adolescents
Leribe	Tsuili-Tsuili CC	2016q3	0_5yrs	55	0	D2D	Female	Children
Leribe	Tsuili-Tsuili CC	2016q3	0_5yrs	41	0	D2D	Male	Children
Leribe	Tsuili-Tsuili CC	2016q3	6_14yrs	123	1	D2D	Female	Children
Leribe	Tsuili-Tsuili CC	2016q3	6_14yrs	82	1	D2D	Male	Children
Leribe	Tsuili-Tsuili CC	2016q4		2	0	D2D	Female	Adults
Leribe	Tsuili-Tsuili CC	2016q4		3	0	D2D	Male	Adults
Leribe	Tsuili-Tsuili CC	2016q4	0_5yrs	3	0	D2D	Male	Children
Leribe	Tsuili-Tsuili CC	2016q4	6_14yrs	3	0	D2D	Female	Children
Leribe	Tsuili-Tsuili CC	2016q4	6_14yrs	4	0	D2D	Male	Children
Maseru	Kubake CC	2016q1		22	2	D2D	Female	Adults
Maseru	Kubake CC	2016q1		15	1	D2D	Male	Adults
Maseru	Kubake CC	2016q1		1	0	D2D	Female	Adolescents
Maseru	Kubake CC	2016q1		2	0	D2D	Male	Adolescents
Maseru	Kubake CC	2016q1	0_5yrs	6	0	D2D	Female	Children
Maseru	Kubake CC	2016q1	0_5yrs	3	0	D2D	Male	Children
Maseru	Kubake CC	2016q1	6_14yrs	14	0	D2D	Female	Children
Maseru	Kubake CC	2016q1	6_14yrs	6	0	D2D	Male	Children
Maseru	Kubake CC	2016q3		41	3	D2D	Female	Adults
Maseru	Kubake CC	2016q3		44	2	D2D	Male	Adults
Maseru	Kubake CC	2016q3		15	0	D2D	Female	Adolescents
Maseru	Kubake CC	2016q3		9	0	D2D	Male	Adolescents
Maseru	Kubake CC	2016q3	0_5yrs	19	0	D2D	Female	Children
Maseru	Kubake CC	2016q3	0_5yrs	22	0	D2D	Male	Children
Maseru	Kubake CC	2016q3	6_14yrs	41	0	D2D	Female	Children
Maseru	Kubake CC	2016q3	6_14yrs	47	0	D2D	Male	Children
Maseru	Kubake CC	2016q4		51	5	D2D	Female	Adults
Maseru	Kubake CC	2016q4		45	6	D2D	Male	Adults
Maseru	Kubake CC	2016q4		16	0	D2D	Female	Adolescents
Maseru	Kubake CC	2016q4		18	0	D2D	Male	Adolescents
Maseru	Kubake CC	2016q4	0_5yrs	21	0	D2D	Female	Children
Maseru	Kubake CC	2016q4	0_5yrs	25	0	D2D	Male	Children
Maseru	Kubake CC	2016q4	6_14yrs	79	0	D2D	Female	Children
Maseru	Kubake CC	2016q4	6_14yrs	56	0	D2D	Male	Children
Maseru	Kubake CC	2017q1		259	11	D2D	Female	Adults
Maseru	Kubake CC	2017q1		258	16	D2D	Male	Adults
Maseru	Kubake CC	2017q1		148	1	D2D	Female	Adolescents
Maseru	Kubake CC	2017q1		120	0	D2D	Male	Adolescents
Maseru	Kubake CC	2017q1	0_5yrs	87	1	D2D	Female	Children
Maseru	Kubake CC	2017q1	0_5yrs	92	0	D2D	Male	Children
Maseru	Kubake CC	2017q1	6_14yrs	408	4	D2D	Female	Children
Maseru	Kubake CC	2017q1	6_14yrs	277	1	D2D	Male	Children
Maseru	Kubake CC	2017q2		10	0	D2D	Female	Adults
Maseru	Kubake CC	2017q2		13	0	D2D	Male	Adults
Maseru	Kubake CC	2017q2		5	0	D2D	Female	Adolescents
Maseru	Kubake CC	2017q2		3	0	D2D	Male	Adolescents
Maseru	Kubake CC	2017q2	0_5yrs	1	0	D2D	Female	Children
Maseru	Kubake CC	2017q2	0_5yrs	2	0	D2D	Male	Children
Maseru	Kubake CC	2017q2	6_14yrs	11	0	D2D	Female	Children
Maseru	Kubake CC	2017q2	6_14yrs	6	0	D2D	Male	Children
Maseru	Kubake CC	2017q3		43	2	D2D	Female	Adults
Maseru	Kubake CC	2017q3		63	0	D2D	Male	Adults
Maseru	Kubake CC	2017q3		14	0	D2D	Female	Adolescents
Maseru	Kubake CC	2017q3		15	0	D2D	Male	Adolescents
Maseru	Kubake CC	2017q3	0_5yrs	9	0	D2D	Female	Children
Maseru	Kubake CC	2017q3	0_5yrs	16	0	D2D	Male	Children
Maseru	Kubake CC	2017q3	6_14yrs	27	0	D2D	Female	Children
Maseru	Kubake CC	2017q3	6_14yrs	36	0	D2D	Male	Children
Maseru	Kubake CC	2017q4		26	0	D2D	Female	Adults
Maseru	Kubake CC	2017q4		42	1	D2D	Male	Adults
Maseru	Kubake CC	2017q4		20	0	D2D	Female	Adolescents
Maseru	Kubake CC	2017q4		15	0	D2D	Male	Adolescents
Maseru	Kubake CC	2017q4	0_5yrs	13	0	D2D	Female	Children
Maseru	Kubake CC	2017q4	0_5yrs	8	0	D2D	Male	Children
Maseru	Kubake CC	2017q4	6_14yrs	44	0	D2D	Female	Children
Maseru	Kubake CC	2017q4	6_14yrs	22	0	D2D	Male	Children
Maseru	Kubake CC	2018q1		88	3	D2D	Female	Adults
Maseru	Kubake CC	2018q1		171	4	D2D	Male	Adults
Maseru	Kubake CC	2018q1		45	0	D2D	Female	Adolescents
Maseru	Kubake CC	2018q1		40	1	D2D	Male	Adolescents
Maseru	Kubake CC	2018q1	0_5yrs	10	0	D2D	Female	Children
Maseru	Kubake CC	2018q1	0_5yrs	6	0	D2D	Male	Children
Maseru	Kubake CC	2018q1	6_14yrs	22	0	D2D	Female	Children
Maseru	Kubake CC	2018q1	6_14yrs	27	0	D2D	Male	Children
Maseru	Likolobeng CC	2016q1		58	4	D2D	Female	Adults
Maseru	Likolobeng CC	2016q1		40	3	D2D	Male	Adults
Maseru	Likolobeng CC	2016q1		3	0	D2D	Female	Adolescents
Maseru	Likolobeng CC	2016q1		10	0	D2D	Male	Adolescents
Maseru	Likolobeng CC	2016q1	0_5yrs	14	0	D2D	Female	Children
Maseru	Likolobeng CC	2016q1	0_5yrs	13	0	D2D	Male	Children
Maseru	Likolobeng CC	2016q1	6_14yrs	14	0	D2D	Female	Children
Maseru	Likolobeng CC	2016q1	6_14yrs	21	0	D2D	Male	Children
Maseru	Likolobeng CC	2016q2		23	1	D2D	Female	Adults
Maseru	Likolobeng CC	2016q2		2	0	D2D	Male	Adults
Maseru	Likolobeng CC	2016q2		1	0	D2D	Female	Adolescents
Maseru	Likolobeng CC	2016q2		3	0	D2D	Male	Adolescents
Maseru	Likolobeng CC	2016q2	0_5yrs	3	0	D2D	Female	Children
Maseru	Likolobeng CC	2016q2	0_5yrs	6	0	D2D	Male	Children
Maseru	Likolobeng CC	2016q2	6_14yrs	14	0	D2D	Female	Children
Maseru	Likolobeng CC	2016q2	6_14yrs	12	0	D2D	Male	Children
Maseru	Likolobeng CC	2016q3		64	4	D2D	Female	Adults
Maseru	Likolobeng CC	2016q3		25	2	D2D	Male	Adults
Maseru	Likolobeng CC	2016q3		17	0	D2D	Female	Adolescents
Maseru	Likolobeng CC	2016q3		23	0	D2D	Male	Adolescents
Maseru	Likolobeng CC	2016q3	0_5yrs	30	0	D2D	Female	Children
Maseru	Likolobeng CC	2016q3	0_5yrs	19	1	D2D	Male	Children
Maseru	Likolobeng CC	2016q3	6_14yrs	81	0	D2D	Female	Children
Maseru	Likolobeng CC	2016q3	6_14yrs	65	0	D2D	Male	Children
Maseru	Likolobeng CC	2016q4		349	30	D2D	Female	Adults
Maseru	Likolobeng CC	2016q4		468	31	D2D	Male	Adults
Maseru	Likolobeng CC	2016q4		117	1	D2D	Female	Adolescents
Maseru	Likolobeng CC	2016q4		134	1	D2D	Male	Adolescents
Maseru	Likolobeng CC	2016q4	0_5yrs	128	0	D2D	Female	Children
Maseru	Likolobeng CC	2016q4	0_5yrs	118	0	D2D	Male	Children
Maseru	Likolobeng CC	2016q4	6_14yrs	440	1	D2D	Female	Children
Maseru	Likolobeng CC	2016q4	6_14yrs	385	1	D2D	Male	Children
Maseru	Likolobeng CC	2017q1		172	5	D2D	Female	Adults
Maseru	Likolobeng CC	2017q1		251	9	D2D	Male	Adults
Maseru	Likolobeng CC	2017q1		91	3	D2D	Female	Adolescents
Maseru	Likolobeng CC	2017q1		92	1	D2D	Male	Adolescents
Maseru	Likolobeng CC	2017q1	0_5yrs	82	1	D2D	Female	Children
Maseru	Likolobeng CC	2017q1	0_5yrs	71	1	D2D	Male	Children
Maseru	Likolobeng CC	2017q1	6_14yrs	266	1	D2D	Female	Children
Maseru	Likolobeng CC	2017q1	6_14yrs	271	0	D2D	Male	Children
Maseru	Likolobeng CC	2017q2		1	0	D2D	Female	Adults
Maseru	Likolobeng CC	2017q2		2	0	D2D	Male	Adults
Maseru	Likolobeng CC	2017q2		2	0	D2D	Male	Adolescents
Maseru	Likolobeng CC	2017q2	6_14yrs	1	0	D2D	Female	Children
Maseru	Likolobeng CC	2017q3		38	1	D2D	Female	Adults
Maseru	Likolobeng CC	2017q3		54	2	D2D	Male	Adults
Maseru	Likolobeng CC	2017q3		14	0	D2D	Female	Adolescents
Maseru	Likolobeng CC	2017q3		13	0	D2D	Male	Adolescents
Maseru	Likolobeng CC	2017q3	0_5yrs	12	0	D2D	Female	Children
Maseru	Likolobeng CC	2017q3	0_5yrs	8	0	D2D	Male	Children
[truncated: 2,320 more rows]
